# Supplementary material for: QTL Map Meets Population Genomics: An Application to Rice
Source: PLoS One. 2013 Dec 23;8(12):e83720. doi: 10.1371/journal.pone.0083720 (PMC3871663; doi:10.1371/journal.pone.0083720)
Supplement: Dataset S1 — QTLs mapped to each low diversity region and high FST region. (XLS) [file pone.0083720.s009.xls]

## Sheet: S01Chr1
QTLs that map to low diversity regions
QTL	Position (Midpoint)	Trait Symbol	Trait Name	#Traits in Genomea	Category
AQFJ058	19008806	GRYLDPPL	grain yield per plant	64(80)	yield
AQEN042	20599071	BLRS	blast disease resistance	139(183)	biotic_stress
AQEN051	20599071	BLRS	blast disease resistance	139(183)	biotic_stress
AQEN056	20599071	BLRS	blast disease resistance	139(183)	biotic_stress
AQEN076	20599071	BLRS	blast disease resistance	139(183)	biotic_stress
AQEN077	20599071	BLRS	blast disease resistance	139(183)	biotic_stress
AQEL009	21662785	RTNB	root number	67(89)	vigor
AQHP019	21699872	RTSHRO	root to shoot ratio	37(41)	vigor
AQHP035	21699872	RTDWTTINBRO	root dry weight to tiller number ratio	15(19)	abiotic_stress
AQCZ007	22077373	SDDOR	seed dormancy	134(165)	vigor
CQE1	22077373	CHLCN	chlorophyll content	32(38)	biochemical
AQGC003	22371253	PENRTNB	penetrated root number	19(30)	abiotic_stress
AQEO003	22408340	SPKFRT	spikelet fertility	296(330)	sterility_or_fertility
AQBS029	23118312	PNNB	panicle number	162(239)	yield
AQBS041	23118312	GRNB	grain number	145(209)	yield
AQDR048	23118312	GRNB	grain number	145(209)	yield
AQDR052	23118312	GRNB	grain number	145(209)	yield
AQDR072	23118312	GRYLDPPN	grain yield per panicle	75(93)	yield
AQDS053	23118312	PTHT	plant height	789(1342)	vigor
AQDS059	23118312	PTHT	plant height	789(1342)	vigor
AQFW006	23118312	PTHT	plant height	789(1342)	vigor
AQFW073	23118312	DTHD	days to heading	508(734)	development
AQFW089	23118312	LFLG	leaf length	98(120)	anatomy
AQFW243	23118312	SPKNB	spikelet number	282(353)	yield
CQAS2	23118312	DTHD	days to heading	508(734)	development
AQE058	23325108	FGRPCENT	filled grain percentage	14(22)	yield
AQHJ007	23325108	RTBR	root branching	3(3)	anatomy
AQU001	23325108	PTSPCENTSUB	plant survival percentage under submergence	12(12)	abiotic_stress
AQCZ004	23553557	SDDOR	seed dormancy	134(165)	vigor
AQGI074	23648266	RTDWT	root dry weight	114(137)	vigor
AQBS062	23971417	GRYLDPPN	grain yield per panicle	75(93)	yield
AQFE024	23971417	GRNB	grain number	145(209)	yield
AQFE025	23971417	GRNB	grain number	145(209)	yield
AQFE026	23971417	GRNB	grain number	145(209)	yield
AQFE109	23971417	GERMSP	germination speed	21(27)	vigor
AQGI069	23971417	RTDWT	root dry weight	114(137)	vigor
AQGP019	23971417	SPKNB	spikelet number	282(353)	yield
AQGP033	23971417	GRYLD	grain yield	74(398)	yield
AQGS056	23971417	HVID	harvest index	23(80)	yield
aTotal number before removing those whose start and end positions are >5Mb apart are in brackets

## Sheet: S02Chr1
QTLs that map to low diversity regions
QTL	Position(Midpoint)	Trait Symbol	Trait Name	#Traits in Genomea	Category
AQCU076	25371763	LFWD	leaf width	91(130)	anatomy
AQCU118	25371763	DTHD	days to heading	508(734)	development
AQCU142	25371763	LFWD	leaf width	91(130)	anatomy
AQCU156	25371763	SPKNB	spikelet number	282(353)	yield
AQCU220	25371763	LFWD	leaf width	91(130)	anatomy
AQCE005	25653305	SPKNB	spikelet number	282(353)	yield
AQCE033	25653305	PBRNB	primary branch	45(54)	anatomy
AQFU026	25653305	SDLGWDRO	seed length to width ratio	6(9)	quality
CQN2	25915428	NADHGOGATCN	nadh-dependent glutamate synthase content	3(6)	biochemical
AQGP001	26071398	DTHD	days to heading	508(734)	development
AQGP060	26071398	SPKFRT	spikelet fertility	296(330)	sterility_or_fertility
AQGP080	26071398	GRYLD	grain yield	74(398)	yield
CQN50	26538423	SPKNB	spikelet number	282(353)	yield
AQAH002	26685567	BLRS	blast disease resistance	139(183)	biotic_stress
AQAW002	26873181	PNNB	panicle number	162(239)	yield
AQGG007	26873181	CAIND	callus induction	7(13)	vigor
AQBQ001	27119327	FESN	iron sensitivity	29(30)	abiotic_stress
AQBQ006	27119327	FESN	iron sensitivity	29(30)	abiotic_stress
AQBQ008	27119327	FESN	iron sensitivity	29(30)	abiotic_stress
AQBQ010	27119327	FESN	iron sensitivity	29(30)	abiotic_stress
AQDP001	27119327	FESN	iron sensitivity	29(30)	abiotic_stress
AQDP003	27119327	FESN	iron sensitivity	29(30)	abiotic_stress
AQEA014	27119327	PTHT	plant height	789(1342)	vigor
AQEA015	27119327	PTHT	plant height	789(1342)	vigor
AQEA016	27119327	PTHT	plant height	789(1342)	vigor
AQEA017	27119327	PTHT	plant height	789(1342)	vigor
AQEA018	27119327	PTHT	plant height	789(1342)	vigor
AQEA019	27119327	PTHT	plant height	789(1342)	vigor
AQEA020	27119327	PTHT	plant height	789(1342)	vigor
AQEA021	27119327	PTHT	plant height	789(1342)	vigor
AQEA157	27119327	DTHD	days to heading	508(734)	development
AQEA158	27119327	DTHD	days to heading	508(734)	development
AQEA159	27119327	DTHD	days to heading	508(734)	development
AQEA160	27119327	DTHD	days to heading	508(734)	development
AQEA161	27119327	DTHD	days to heading	508(734)	development
AQEA162	27119327	DTHD	days to heading	508(734)	development
CQH3	27119327	PENRTTH	penetrated root thickness	32(37)	abiotic_stress
DQE1	27119327	LFDRY	leaf drying	23(25)	abiotic_stress
DQE33	27119327	RELGRATE	relative growth rate	10(11)	abiotic_stress
DQE44	27119327	RELWCN	relative water content	19(41)	abiotic_stress
AQGM014	27227048	PNNB	panicle number	162(239)	yield
AQT013	27335232	SDLG	seed length	19(53)	quality
CQAH1	27600444	SDDOR	seed dormancy	134(165)	vigor
CQAH2	27600444	SDDOR	seed dormancy	134(165)	vigor
AQFW097	27625517	PNLG	panicle length	189(260)	anatomy
AQFW237	27625517	PNLG	panicle length	189(260)	anatomy
AQF025	27699818	SDDOR	seed dormancy	134(165)	vigor
AQF092	27699818	KClO3RS	KClO3 resistance	11(16)	abiotic_stress
AQF107	27699818	APIHLG	apiculus hair length	8(11)	anatomy
AQF118	27699818	GERMSP	germination speed	21(27)	vigor
AQF133	27699818	MESLG	mesocotyl length	8(11)	anatomy
AQF006	27953152	SDDOR	seed dormancy	134(165)	vigor
CQAH3	27953152	SDDOR	seed dormancy	134(165)	vigor
AQCY009	28330575	FGRNB	filled grain number	118(131)	yield
AQGI155	28330575	BIOMYLD	biomass yield	107(154)	yield
AQGI163	28330575	BIOMYLD	biomass yield	107(154)	yield
AQGI249	28330575	TBIOMYLD	total biomass yield	120(161)	yield
AQAP015	28405159	BPHRS	brown planthopper resistance	72(93)	biotic_stress
AQAP017	28405159	BPHRS	brown planthopper resistance	72(93)	biotic_stress
AQCU152	28405159	SPKNB	spikelet number	282(353)	yield
AQCU154	28405159	SPKNB	spikelet number	282(353)	yield
AQCU166	28405159	SPKFRT	spikelet fertility	296(330)	sterility_or_fertility
AQCU218	28405159	LFWD	leaf width	91(130)	anatomy
AQFW241	28405159	SPKNB	spikelet number	282(353)	yield
AQBQ005	28994683	FESN	iron sensitivity	29(30)	abiotic_stress
AQEA304	28994683	PTHT	plant height	789(1342)	vigor
AQEA306	28994683	PTHT	plant height	789(1342)	vigor
AQEA308	28994683	PTHT	plant height	789(1342)	vigor
AQEA310	28994683	PTHT	plant height	789(1342)	vigor
AQEA312	28994683	PTHT	plant height	789(1342)	vigor
AQCU102	29184552	SPKFRT	spikelet fertility	296(330)	sterility_or_fertility
AQEL016	29184552	RTLG	root length	92(101)	anatomy
AQFW061	29184552	LFLG	leaf length	98(120)	anatomy
AQFW087	29184552	LFLG	leaf length	98(120)	anatomy
AQFW197	29184552	PTHT	plant height	789(1342)	vigor
AQHP057	29184552	DRTL	drought tolerance	35(55)	abiotic_stress
AQHP065	29184552	DRTL	drought tolerance	35(55)	abiotic_stress
AQAG024	29198219	GRNB	grain number	145(209)	yield
AQCQ002	29198219	GRYLDPPL	grain yield per plant	64(80)	yield
AQGI133	29198219	BIOMYLD	biomass yield	107(154)	yield
AQGI218	29198219	TBIOMYLD	total biomass yield	120(161)	yield
AQQ004	29198219	GRYLD	grain yield	74(398)	yield
AQCW004	29412754	CHLCN	chlorophyll content	32(38)	biochemical
AQDO001	29425468	INVRAB	invitro regeneration ability	8(14)	vigor
AQGJ001	29447424	BLRS	blast disease resistance	139(183)	biotic_stress
AQHE068	29447424	RTWT	root weight	48(52)	abiotic_stress
CQAS10	29449607	TSDWT	1000-seed weight	175(223)	yield
CQAS11	29449607	SPKNB	spikelet number	282(353)	yield
CQAS12	29449607	SDNB	seed number	41(73)	yield
CQAS8	29449607	SDNB	seed number	41(73)	yield
AQA018	29604966	RTLG	root length	92(101)	anatomy
AQHG001	29831861	ZNSN	zinc sensitivity	15(20)	abiotic_stress
AQHH007	29831861	PTHT	plant height	789(1342)	vigor
AQHH013	29831861	PTHT	plant height	789(1342)	vigor
CQAU5	30065793	SDNB	seed number	41(73)	yield
AQO018	30247226	RTSHRO	root to shoot ratio	37(41)	vigor
AQFQ006	30356003	PREFLFLRABR	pre-flowering floret abortion	3(3)	sterility_or_fertility
aTotal number before removing those whose start and end positions are >5Mb apart are in brackets

## Sheet: S03Chr2
QTLs that map to low diversity regions
QTL	Position(Midpoint)	Trait Symbol	Trait Name	#Traits in Genomea	Category
AQAB017	17645103	SPKNB	spikelet number	282(353)	yield
AQGI223	18248209	TBIOMYLD	total biomass yield	120(161)	yield
CQA2	18248209	VGTM	vegetative growth time	17(19)	development
CQA3	18248209	RGTM	reproductive growth time	17(19)	development
CQA44	18248209	DTHD	days to heading	508(734)	development
CQA45	18248209	RGTM	reproductive growth time	17(19)	development
CQA46	18248209	DTHD	days to heading	508(734)	development
CQA47	18248209	VGTM	vegetative growth time	17(19)	development
CQAS15	18495805	DTHD	days to heading	508(734)	development
CQAS16	18495805	DTMT	days to maturity	21(28)	development
CQAS18	18495805	PNNB	panicle number	162(239)	yield
AQDR026	18534312	TSDWT	1000-seed weight	175(223)	yield
AQDR071	18534312	GRYLDPPN	grain yield per panicle	75(93)	yield
AQEL003	18534312	RTLG	root length	92(101)	anatomy
AQEL004	18534312	RTLG	root length	92(101)	anatomy
AQFE027	18534312	GRNB	grain number	145(209)	yield
AQFE041	18534312	SPKNB	spikelet number	282(353)	yield
AQFE085	18534312	GRYLDPPL	grain yield per plant	64(80)	yield
AQFW110	18534312	SPKNB	spikelet number	282(353)	yield
AQA011	18675375	TINB	tiller number	166(238)	vigor
AQA019	18675375	RTLG	root length	92(101)	anatomy
AQA027	18675375	RTNB	root number	67(89)	vigor
AQA034	18675375	RTVOL	root volume	12(13)	anatomy
AQA042	18675375	RTDWT	root dry weight	114(137)	vigor
AQBE013	18675375	TINB	tiller number	166(238)	vigor
AQBE014	18675375	TINB	tiller number	166(238)	vigor
AQBE050	18675375	TINB	tiller number	166(238)	vigor
AQBE051	18675375	TINB	tiller number	166(238)	vigor
AQEA174	18675375	DTHD	days to heading	508(734)	development
AQEA175	18675375	DTHD	days to heading	508(734)	development
AQEA176	18675375	DTHD	days to heading	508(734)	development
AQEA177	18675375	DTHD	days to heading	508(734)	development
AQEA178	18675375	DTHD	days to heading	508(734)	development
AQEA179	18675375	DTHD	days to heading	508(734)	development
CQAI14	18675375	TINB	tiller number	166(238)	vigor
CQAI22	18675375	RTLG	root length	92(101)	anatomy
CQAI30	18675375	RTNB	root number	67(89)	vigor
CQAI37	18675375	RTVOL	root volume	12(13)	anatomy
CQQ14	18675375	RTDWTTINBRO	root dry weight to tiller number ratio	15(19)	abiotic_stress
CQQ19	18675375	RTLG	root length	92(101)	anatomy
CQQ29	18675375	PTHT	plant height	789(1342)	vigor
AQEJ079	18917851	RTACT	root activity	12(13)	vigor
AQEY004	18947092	TSDWT	1000-seed weight	175(223)	yield
AQHR030	18947092	PTHT	plant height	789(1342)	vigor
CQN30	19184536	LFSNS	leaf senescence	166(210)	development
CQN8	19184536	GS1CN	glutamine synthetase content	6(7)	biochemical
AQEP009	19476742	SDLVIG	seedling vigor	73(101)	vigor
AQDQ015	19625448	PNNB	panicle number	162(239)	yield
AQDQ016	19625448	FGRNB	filled grain number	118(131)	yield
AQDQ017	19625448	SPKNB	spikelet number	282(353)	yield
AQDQ018	19625448	GRYLDPPL	grain yield per plant	64(80)	yield
AQDQ022	19625448	PNLG	panicle length	189(260)	anatomy
AQCY056	19646991	FGRNB	filled grain number	118(131)	yield
AQFA021	19646991	GELCON	gel consistency	20(22)	quality
AQGI139	19646991	BIOMYLD	biomass yield	107(154)	yield
AQGI224	19646991	TBIOMYLD	total biomass yield	120(161)	yield
AQHR031	19646991	PTHT	plant height	789(1342)	vigor
AQGP027	19865584	TSDWT	1000-seed weight	175(223)	yield
AQU011	19865584	TSHELSUB	total shoot elongation under submergence	13(13)	abiotic_stress
CQAI45	19865584	RTDWT	root dry weight	114(137)	vigor
CQAO2	19865584	SDWT	seed weight	60(243)	yield
CQAO4	19865584	PNNB	panicle number	162(239)	yield
AQGB055	20546018	GRLGWDRO	grain length to width ratio	25(40)	quality
AQCU124	20565532	PTHT	plant height	789(1342)	vigor
AQE060	20795042	FGRPCENT	filled grain percentage	14(22)	yield
AQEJ041	20795042	LFLGWDRO	leaf length to width ratio	15(17)	anatomy
AQEJ043	20795042	LFLGWDRO	leaf length to width ratio	15(17)	anatomy
AQGS004	20795042	TINB	tiller number	166(238)	vigor
AQGS006	20795042	PNNB	panicle number	162(239)	yield
AQGS012	20795042	SPKNB	spikelet number	282(353)	yield
AQGS019	20795042	GRNB	grain number	145(209)	yield
AQGS027	20795042	SDWT	seed weight	60(243)	yield
AQGS029	20795042	GRYLDPPL	grain yield per plant	64(80)	yield
AQGS050	20795042	GRNB	grain number	145(209)	yield
AQHF029	20795042	LFLG	leaf length	98(120)	anatomy
AQHF034	20795042	LFAR	leaf area	26(52)	anatomy
AQU049	20795042	LFSNS	leaf senescence	166(210)	development
AQAL046	20879448	DRTSHRO	deep root to shoot ratio	15(18)	abiotic_stress
AQAL049	20879448	DRTDWT	deep root dry weight	36(49)	abiotic_stress
AQAL050	20879448	DRTDWT	deep root dry weight	36(49)	abiotic_stress
AQGC004	20879448	PENRTNB	penetrated root number	19(30)	abiotic_stress
AQGC007	20879448	PENRTNB	penetrated root number	19(30)	abiotic_stress
AQGC008	20879448	PENRTNB	penetrated root number	19(30)	abiotic_stress
AQGC014	20879448	RTPNID	root penetration index	20(27)	abiotic_stress
AQGC017	20879448	RTPNID	root penetration index	20(27)	abiotic_stress
AQGC018	20879448	RTPNID	root penetration index	20(27)	abiotic_stress
AQGC024	20879448	PENRTTH	penetrated root thickness	32(37)	abiotic_stress
AQCW006	21388623	CHLCN	chlorophyll content	32(38)	biochemical
CQAQ4	21467766	PTHT	plant height	789(1342)	vigor
CQAO7	21766161	SDNB	seed number	41(73)	yield
AQA036	22215632	RTTH	root thickness	102(114)	anatomy
AQA040	22215632	RTTH	root thickness	102(114)	anatomy
AQAS009	22215632	RTTH	root thickness	102(114)	anatomy
AQBA004	22215632	BPHRS	brown planthopper resistance	72(93)	biotic_stress
AQBA007	22215632	BPHRS	brown planthopper resistance	72(93)	biotic_stress
AQDH010	22215632	SDLGWDRO	seed length to width ratio	6(9)	quality
AQEA029	22215632	PTHT	plant height	789(1342)	vigor
AQEA030	22215632	PTHT	plant height	789(1342)	vigor
CQAI39	22215632	RTTH	root thickness	102(114)	anatomy
CQAI43	22215632	RTTH	root thickness	102(114)	anatomy
CQQ30	22215632	TINB	tiller number	166(238)	vigor
CQZ3	22215632	PTHT	plant height	789(1342)	vigor
AQBJ015	22462168	PBRNB	primary branch	45(54)	anatomy
AQBJ023	22462168	PBRNB	primary branch	45(54)	anatomy
AQBJ027	22462168	PBRNB	primary branch	45(54)	anatomy
AQBY005	22596366	RTDWT	root dry weight	114(137)	vigor
AQC005	22596366	PENRTNB	penetrated root number	19(30)	abiotic_stress
AQC012	22596366	PENTRTRO	penetrated to total root ratio	11(14)	abiotic_stress
AQCU058	22596366	PTHT	plant height	789(1342)	vigor
AQD017	22596366	LFDRY	leaf drying	23(25)	abiotic_stress
AQEL010	22596366	RTNB	root number	67(89)	vigor
AQFW024	22596366	LFWD	leaf width	91(130)	anatomy
AQFW033	22596366	LFWD	leaf width	91(130)	anatomy
AQFW067	22596366	PNLG	panicle length	189(260)	anatomy
AQFW091	22596366	LFLG	leaf length	98(120)	anatomy
AQFW100	22596366	PNLG	panicle length	189(260)	anatomy
AQFW209	22596366	LFLG	leaf length	98(120)	anatomy
AQHE032	22596366	RTTH	root thickness	102(114)	anatomy
AQHE100	22596366	TBIOMYLD	total biomass yield	120(161)	yield
AQHE131	22596366	PTHT	plant height	789(1342)	vigor
aTotal number before removing those whose start and end positions are >5Mb apart are in brackets

## Sheet: S04Chr3
QTLs that map to low diversity regions
QTL	Position(Midpoint)	Trait Symbol	Trait Name	#Traits in Genomea	Category
AQCM001	25117296	GRSH	grain shattering	19(26)	anatomy
AQAQ003	25128551	BLRS	blast disease resistance	139(183)	biotic_stress
AQAQ012	25128551	BLRS	blast disease resistance	139(183)	biotic_stress
AQAQ020	25128551	BLRS	blast disease resistance	139(183)	biotic_stress
AQC008	25128551	PENRTNB	penetrated root number	19(30)	abiotic_stress
AQC015	25128551	PENTRTRO	penetrated to total root ratio	11(14)	abiotic_stress
AQCO127	25128551	PF	pollen fertility	41(44)	sterility_or_fertility
AQCO129	25128551	SPKFRT	spikelet fertility	296(330)	sterility_or_fertility
AQCU082	25128551	PNLG	panicle length	189(260)	anatomy
AQCU138	25128551	LFLG	leaf length	98(120)	anatomy
AQCU148	25128551	PNLG	panicle length	189(260)	anatomy
AQCU209	25128551	LFLG	leaf length	98(120)	anatomy
AQCU256	25128551	SPKFRT	spikelet fertility	296(330)	sterility_or_fertility
AQFT011	25128551	BARTTH	basal root thickness	13(14)	anatomy
AQHE007	25128551	RTLG	root length	92(101)	anatomy
CQH11	25128551	BARTTH	basal root thickness	13(14)	anatomy
AQEI133	25268937	LFSNS	leaf senescence	166(210)	development
AQFJ036	25268937	TSDWT	1000-seed weight	175(223)	yield
AQFJ065	25268937	GRYLDPPL	grain yield per plant	64(80)	yield
AQAB045	25861737	SBRNB	secondary branch	29(33)	anatomy
AQDY055	25922370	PNLG	panicle length	189(260)	anatomy
AQD002	25928705	LFRL	leaf rolling	36(39)	abiotic_stress
AQD010	25928705	LFRL	leaf rolling	36(39)	abiotic_stress
CQAN2	26122080	SHBTRS	sheath blight disease resistance	28(37)	biotic_stress
AQCU064	26128415	PTHT	plant height	789(1342)	vigor
AQFF035	26128415	SPKNB	spikelet number	282(353)	yield
AQFW011	26128415	LFWD	leaf width	91(130)	anatomy
AQFW049	26128415	LFWD	leaf width	91(130)	anatomy
AQFW220	26128415	LFWD	leaf width	91(130)	anatomy
AQFW258	26128415	SPKFRT	spikelet fertility	296(330)	sterility_or_fertility
AQR013	26128415	DRTDWT	deep root dry weight	36(49)	abiotic_stress
AQF146	27128126	SDWD	seed width	28(38)	quality
AQF151	27128126	SDLGWDRO	seed length to width ratio	6(9)	quality
AQGA009	27588687	AMYCN	amylose content	48(51)	quality
AQFW208	27679876	LFLG	leaf length	98(120)	anatomy
AQFW251	27679876	SPKNB	spikelet number	282(353)	yield
AQCE024	27751701	PBRLG	primary branch length	8(10)	anatomy
AQCE001	27821881	PNNB	panicle number	162(239)	yield
AQAB057	27828294	SPKNB	spikelet number	282(353)	yield
AQAC049	27828294	SDWT	seed weight	60(243)	yield
AQAI030	27828294	LFARSPKNBRO	leaf area to spikelet number ratio	16(20)	yield
AQCQ037	27828294	TSDWT	1000-seed weight	175(223)	yield
AQEY015	27828294	TSDWT	1000-seed weight	175(223)	yield
AQHR010	27828294	TINB	tiller number	166(238)	vigor
AQGA011	27859063	AMYCN	amylose content	48(51)	quality
AQGA020	27859063	AMYCN	amylose content	48(51)	quality
AQGC011	27970394	PENRTNB	penetrated root number	19(30)	abiotic_stress
AQT008	28091633	TSDWT	1000-seed weight	175(223)	yield
AQT017	28091633	SDWD	seed width	28(38)	quality
AQT034	28091633	BRWRPROT	brown rice protein	5(5)	quality
AQT038	28091633	WHTRPROTCN	white rice protein content	5(5)	quality
EQC0008	28091633	SDSH	seed shattering	3(3)	anatomy
AQBS009	28231892	DTMT	days to maturity	21(28)	development
AQDH003	28231892	SDLG	seed length	19(53)	quality
AQDS033	28231892	SPKST	spikelet sterility	57(70)	sterility_or_fertility
AQDV058	28231892	TSDWT	1000-seed weight	175(223)	yield
AQEA305	28231892	PTHT	plant height	789(1342)	vigor
AQEA307	28231892	PTHT	plant height	789(1342)	vigor
AQEA309	28231892	PTHT	plant height	789(1342)	vigor
AQEA311	28231892	PTHT	plant height	789(1342)	vigor
AQEA313	28231892	PTHT	plant height	789(1342)	vigor
AQEA520	28231892	DTHD	days to heading	508(734)	development
AQEA522	28231892	DTHD	days to heading	508(734)	development
AQEA524	28231892	DTHD	days to heading	508(734)	development
AQEA526	28231892	DTHD	days to heading	508(734)	development
AQFW130	28231892	DTHD	days to heading	508(734)	development
AQGP028	28231892	TSDWT	1000-seed weight	175(223)	yield
AQAK027	28452331	TSDWT	1000-seed weight	175(223)	yield
AQA001	28522410	PTHT	plant height	789(1342)	vigor
CQAI2	28522410	PTHT	plant height	789(1342)	vigor
AQAC001	28626100	GERMSP	germination speed	21(27)	vigor
AQAE019	28626100	SDWT	seed weight	60(243)	yield
AQAI071	28626100	TGRWT	1000-grain weight	17(26)	yield
AQQ027	28626100	SDWT	seed weight	60(243)	yield
AQQ032	28626100	SDWT	seed weight	60(243)	yield
AQCU200	28667661	PTHT	plant height	789(1342)	vigor
AQAG032	28724419	TSDWT	1000-seed weight	175(223)	yield
AQCQ050	28724419	GRNB	grain number	145(209)	yield
AQCQ052	28724419	GRNB	grain number	145(209)	yield
AQA002	28801057	PTHT	plant height	789(1342)	vigor
AQA004	28801057	PTHT	plant height	789(1342)	vigor
AQA007	28801057	TINB	tiller number	166(238)	vigor
AQBC031	28801057	PNNB	panicle number	162(239)	yield
AQBC032	28801057	PNNB	panicle number	162(239)	yield
AQBC033	28801057	PNNB	panicle number	162(239)	yield
AQBC040	28801057	TINB	tiller number	166(238)	vigor
AQBC041	28801057	TINB	tiller number	166(238)	vigor
AQBC042	28801057	TINB	tiller number	166(238)	vigor
AQBC043	28801057	TINB	tiller number	166(238)	vigor
AQDH002	28801057	SDLG	seed length	19(53)	quality
AQDH011	28801057	SDLGWDRO	seed length to width ratio	6(9)	quality
CQAI10	28801057	TINB	tiller number	166(238)	vigor
CQAI4	28801057	PTHT	plant height	789(1342)	vigor
CQAI7	28801057	PTHT	plant height	789(1342)	vigor
CQQ20	28801057	RTLG	root length	92(101)	anatomy
AQGM026	28806758	TSDWT	1000-seed weight	175(223)	yield
AQEA209	28812750	DTHD	days to heading	508(734)	development
AQEA210	28812750	DTHD	days to heading	508(734)	development
AQEA211	28812750	DTHD	days to heading	508(734)	development
AQEA212	28812750	DTHD	days to heading	508(734)	development
AQEA213	28812750	DTHD	days to heading	508(734)	development
AQEA214	28812750	DTHD	days to heading	508(734)	development
AQEA215	28812750	DTHD	days to heading	508(734)	development
AQEA216	28812750	DTHD	days to heading	508(734)	development
AQEA217	28812750	DTHD	days to heading	508(734)	development
AQEA218	28812750	DTHD	days to heading	508(734)	development
AQEA219	28812750	DTHD	days to heading	508(734)	development
AQEL012	28812750	RTNB	root number	67(89)	vigor
AQAA013	28849068	RELRTLG	relative root length	28(35)	abiotic_stress
CQE22	29321071	PTHT	plant height	789(1342)	vigor
CQE23	29321071	RUBISCOCHLRO	rubisco to chlorophyll ratio	1(3)	biochemical
CQE25	29321071	PTHT	plant height	789(1342)	vigor
AQCO015	29419390	SPKFRT	spikelet fertility	296(330)	sterility_or_fertility
AQCO117	29419390	SPKFRT	spikelet fertility	296(330)	sterility_or_fertility
AQCP015	29419390	SPKFRT	spikelet fertility	296(330)	sterility_or_fertility
aTotal number before removing those whose start and end positions are >5Mb apart are in brackets

## Sheet: S05Chr4
QTLs that map to low diversity regions
QTL	Position(Midpoint)	Trait Symbol	Trait Name	#Traits in Genomea	Category
CQE31	24327121	CBCN	carbon content	8(11)	biochemical
CQE32	24327121	CHLCN	chlorophyll content	32(38)	biochemical
CQF6	24327121	SPROTCN	soluble protein content	8(22)	biochemical
AQAB062	24567889	LVBNB	large vascular bundle number	27(33)	anatomy
AQAE002	24567889	CHLCN	chlorophyll content	32(38)	biochemical
AQAE003	24567889	CHLCN	chlorophyll content	32(38)	biochemical
AQAI020	24567889	LVBNB	large vascular bundle number	27(33)	anatomy
AQGI141	24567889	BIOMYLD	biomass yield	107(154)	yield
AQGI227	24567889	TBIOMYLD	total biomass yield	120(161)	yield
AQHR037	24567889	PTHT	plant height	789(1342)	vigor
AQP011	24603560	SPKNB	spikelet number	282(353)	yield
AQP018	24603560	PNLG	panicle length	189(260)	anatomy
AQDX006	24690459	OSADJCAP	osmotic adjustment capacity	26(37)	abiotic_stress
AQFT012	24690459	BARTTH	basal root thickness	13(14)	anatomy
CQAW14	24732544	RTNB	root number	67(89)	vigor
AQCI011	26299262	PHOSN	phosphorus sensitivity	11(57)	abiotic_stress
AQFE015	26653570	DTHD	days to heading	508(734)	development
AQBJ003	26795004	LVBNB	large vascular bundle number	27(33)	anatomy
AQBJ007	26795004	LVBNB	large vascular bundle number	27(33)	anatomy
AQEL022	26857505	RTNB	root number	67(89)	vigor
AQGD001	26857505	SDDOR	seed dormancy	134(165)	vigor
AQGD002	26857505	SDDOR	seed dormancy	134(165)	vigor
AQGD003	26857505	SDDOR	seed dormancy	134(165)	vigor
AQGD021	26857505	AWNLG	awn length	15(21)	anatomy
AQGF009	26857505	SDDOR	seed dormancy	134(165)	vigor
AQGF010	26857505	SDDOR	seed dormancy	134(165)	vigor
AQGF014	26857505	AWNLG	awn length	15(21)	anatomy
AQGF016	26857505	GRSH	grain shattering	19(26)	anatomy
AQGF021	26857505	HULCL	hull color	7(10)	quality
AQGF022	26857505	HULCL	hull color	7(10)	quality
AQGP007	26857505	CULMLG	culm length	40(94)	anatomy
AQGP015	26857505	PNNB	panicle number	162(239)	yield
AQGP046	26857505	PNLG	panicle length	189(260)	anatomy
AQGP051	26857505	PNNB	panicle number	162(239)	yield
AQT010	26857505	TSDWT	1000-seed weight	175(223)	yield
AQT018	26857505	SDWD	seed width	28(38)	quality
AQT022	26857505	SDTH	seed thickness	3(6)	quality
AQFF008	26875623	TBIOMYLD	total biomass yield	120(161)	yield
AQEI038	27716201	LFSNS	leaf senescence	166(210)	development
AQEI092	27716201	LFSNS	leaf senescence	166(210)	development
AQFJ019	27716201	SPKNB	spikelet number	282(353)	yield
CQE33	27817656	SHELRATE	shoot elongation rate	2(3)	development
AQDU015	27959250	COLDTL	cold tolerance	25(37)	abiotic_stress
AQGM021	27959250	SPKFRT	spikelet fertility	296(330)	sterility_or_fertility
CQAA15	27959250	LFYTL	leaf yellowing tolerance	1(1)	abiotic_stress
AQFQ003	28574915	PBRNB	primary branch	45(54)	anatomy
EQC0014	28574915	TIAG	tiller angle	29(38)	anatomy
EQC0015	28574915	PTHT	plant height	789(1342)	vigor
EQC0016	28574915	PNLG	panicle length	189(260)	anatomy
EQC0017	28574915	PBRNB	primary branch	45(54)	anatomy
EQC0018	28574915	SBRNB	secondary branch	29(33)	anatomy
EQC0019	28574915	SPKNB	spikelet number	282(353)	yield
AQAI037	28596135	LFARSPKNBRO	leaf area to spikelet number ratio	16(20)	yield
AQEX003	28596135	PTHT	plant height	789(1342)	vigor
AQGI202	28596135	TBIOMYLD	total biomass yield	120(161)	yield
CQN33	28609967	LFSNS	leaf senescence	166(210)	development
CQN34	28609967	LFSNS	leaf senescence	166(210)	development
aTotal number before removing those whose start and end positions are >5Mb apart are in brackets

## Sheet: S06Chr4
QTLs that map to low diversity regions
QTL	Position(Midpoint)	Trait Symbol	Trait Name	#Traits in Genomea	Category
AQDQ031	32364860	PNNB	panicle number	162(239)	yield
AQAL025	32398382	RTDP	rooting depth	16(17)	abiotic_stress
AQCU083	32449240	PNLG	panicle length	189(260)	anatomy
AQCU096	32449240	SPKNB	spikelet number	282(353)	yield
AQCU235	32449240	PNLG	panicle length	189(260)	anatomy
AQCU246	32449240	SPKNB	spikelet number	282(353)	yield
AQFW210	32449240	LFLG	leaf length	98(120)	anatomy
AQFW247	32449240	SPKNB	spikelet number	282(353)	yield
CQAS50	32471775	SPKNB	spikelet number	282(353)	yield
CQAS52	32471775	YLD	yield	11(20)	yield
AQGI142	32491437	BIOMYLD	biomass yield	107(154)	yield
AQGI146	32491437	BIOMYLD	biomass yield	107(154)	yield
AQHE105	32499515	TBIOMYLD	total biomass yield	120(161)	yield
AQF098	32626023	KClO3RS	KClO3 resistance	11(16)	abiotic_stress
CQAH18	32626023	GRSH	grain shattering	19(26)	anatomy
AQO057	32650443	RTTH	root thickness	102(114)	anatomy
AQA016	32663663	RTLG	root length	92(101)	anatomy
AQCN009	32663663	PTHT	plant height	789(1342)	vigor
AQDQ038	32663663	GRYLDPPL	grain yield per plant	64(80)	yield
AQGL003	32663663	SHBTRS	sheath blight disease resistance	28(37)	biotic_stress
AQGL009	32663663	SHBTRS	sheath blight disease resistance	28(37)	biotic_stress
AQGL015	32663663	SHBTRS	sheath blight disease resistance	28(37)	biotic_stress
AQJ007	32663663	SPKNB	spikelet number	282(353)	yield
CQAI19	32663663	RTLG	root length	92(101)	anatomy
CQAO11	32663663	TSDWT	1000-seed weight	175(223)	yield
CQAO5	32663663	PNNB	panicle number	162(239)	yield
CQAQ10	32663663	PBRNB	primary branch	45(54)	anatomy
AQBY002	32664238	RTLG	root length	92(101)	anatomy
AQP006	32664238	PBRNB	primary branch	45(54)	anatomy
AQP010	32664238	SPKNB	spikelet number	282(353)	yield
CQB8	32664238	GRNB	grain number	145(209)	yield
AQDQ030	32881808	PNNB	panicle number	162(239)	yield
AQDQ034	32881808	SDWT	seed weight	60(243)	yield
AQEO011	32881808	SDLG	seed length	19(53)	quality
AQEO021	32881808	HSDWT	100-seed weight	10(15)	yield
CQAW11	32881808	RTNB	root number	67(89)	vigor
AQCU074	33056760	LFLG	leaf length	98(120)	anatomy
AQCU216	33056760	LFLG	leaf length	98(120)	anatomy
AQEA073	33056760	PTHT	plant height	789(1342)	vigor
AQEA074	33056760	PTHT	plant height	789(1342)	vigor
AQEA075	33056760	PTHT	plant height	789(1342)	vigor
AQEA076	33056760	PTHT	plant height	789(1342)	vigor
AQEA077	33056760	PTHT	plant height	789(1342)	vigor
AQEA078	33056760	PTHT	plant height	789(1342)	vigor
AQEA079	33056760	PTHT	plant height	789(1342)	vigor
AQEA080	33056760	PTHT	plant height	789(1342)	vigor
AQEA081	33056760	PTHT	plant height	789(1342)	vigor
AQEA082	33056760	PTHT	plant height	789(1342)	vigor
AQFW139	33056760	PTHT	plant height	789(1342)	vigor
AQFW151	33056760	LFLG	leaf length	98(120)	anatomy
CQAS48	33056760	SDSPCENT	seed set percent	61(77)	yield
CQV17	33056760	PTHT	plant height	789(1342)	vigor
AQCF005	33075402	SPKNB	spikelet number	282(353)	yield
AQCF006	33075402	GRYLD	grain yield	74(398)	yield
AQAL041	33132672	DRTDWT	deep root dry weight	36(49)	abiotic_stress
AQDY071	33132672	PNLG	panicle length	189(260)	anatomy
AQHE035	33132672	RTTH	root thickness	102(114)	anatomy
AQHE138	33132672	PTHT	plant height	789(1342)	vigor
AQO020	33132672	RTSHRO	root to shoot ratio	37(41)	vigor
AQDQ033	33180611	SDWT	seed weight	60(243)	yield
AQDQ035	33180611	SDWT	seed weight	60(243)	yield
AQDQ036	33180611	GRYLDPPL	grain yield per plant	64(80)	yield
AQDQ037	33180611	GRYLDPPL	grain yield per plant	64(80)	yield
AQDQ039	33180611	PTHT	plant height	789(1342)	vigor
AQFF038	33180611	SPKST	spikelet sterility	57(70)	sterility_or_fertility
CQH21	33180611	RTPF	root pulling force	12(12)	abiotic_stress
AQFU010	33461639	BRAPCENT	rice bran percentage	6(6)	quality
AQEI057	33537112	LFSNS	leaf senescence	166(210)	development
AQEI058	33537112	LFSNS	leaf senescence	166(210)	development
AQCU140	33554110	LFLG	leaf length	98(120)	anatomy
AQFW103	33554110	PNLG	panicle length	189(260)	anatomy
AQFW146	33554110	LFLG	leaf length	98(120)	anatomy
AQFW159	33554110	LFWD	leaf width	91(130)	anatomy
AQCL002	33664235	SALTSN	salt sensitivity	16(17)	abiotic_stress
AQDS012	33664235	SPKST	spikelet sterility	57(70)	sterility_or_fertility
AQDS014	33664235	SPKST	spikelet sterility	57(70)	sterility_or_fertility
AQDS026	33664235	SPKST	spikelet sterility	57(70)	sterility_or_fertility
AQO039	33674370	RTTH	root thickness	102(114)	anatomy
AQGI113	33913217	BIOMYLD	biomass yield	107(154)	yield
AQF002	33971393	GRSH	grain shattering	19(26)	anatomy
CQAF2	33971393	AMYCN	amylose content	48(51)	quality
AQBA005	34181183	BPHRS	brown planthopper resistance	72(93)	biotic_stress
AQBC044	34181183	TINB	tiller number	166(238)	vigor
AQBE028	34181183	TINB	tiller number	166(238)	vigor
AQBE029	34181183	TINB	tiller number	166(238)	vigor
AQBE061	34181183	TINB	tiller number	166(238)	vigor
DQE4	34181183	LFDRY	leaf drying	23(25)	abiotic_stress
DQE5	34181183	LFDRY	leaf drying	23(25)	abiotic_stress
CQE35	34487146	CULMTH	culm thickness	13(22)	anatomy
AQBS049	34627390	SDSPCENT	seed set percent	61(77)	yield
AQFP006	34693958	CULMTH	culm thickness	13(22)	anatomy
AQGI103	34695642	BIOMYLD	biomass yield	107(154)	yield
AQGI264	34695642	TBIOMYLD	total biomass yield	120(161)	yield
CQB7	34698065	SPKNB	spikelet number	282(353)	yield
AQEI059	34706656	LFSNS	leaf senescence	166(210)	development
AQEI121	34706656	LFSNS	leaf senescence	166(210)	development
CQN12	34706692	GS1CN	glutamine synthetase content	6(7)	biochemical
AQDO003	34848403	INVRAB	invitro regeneration ability	8(14)	vigor
AQDO007	34848403	INVRAB	invitro regeneration ability	8(14)	vigor
AQGM019	34989667	SPKNB	spikelet number	282(353)	yield
EQC0013	34989667	SDSH	seed shattering	3(3)	anatomy
aTotal number before removing those whose start and end positions are >5Mb apart are in brackets

## Sheet: S07Chr5
QTLs that map to low diversity regions
QTL	Position(Midpoint)	Trait Symbol	Trait Name	#Traits in Genomea	Category
AQEJ056	27694012	LFLGWDRO	leaf length to width ratio	15(17)	anatomy
AQEJ058	27694012	LFLG	leaf length	98(120)	anatomy
AQEJ060	27694012	LFPM	leaf perimeter	7(7)	anatomy
AQCO121	27820468	SPKFRT	spikelet fertility	296(330)	sterility_or_fertility
CQR3	27820468	MR	milled rice ratio	6(8)	quality
AQAN001	27976444	DRTL	drought tolerance	35(55)	abiotic_stress
AQFP005	27976605	CULMTH	culm thickness	13(22)	anatomy
AQFP027	27976605	CULMTH	culm thickness	13(22)	anatomy
AQAC019	28024327	BIOMYLD	biomass yield	107(154)	yield
AQAC030	28024327	RTLG	root length	92(101)	anatomy
AQAG005	28024327	GRYLD	grain yield	74(398)	yield
AQAG012	28024327	TINB	tiller number	166(238)	vigor
AQGI046	28024327	RTDWT	root dry weight	114(137)	vigor
AQGI175	28024327	BIOMYLD	biomass yield	107(154)	yield
AQGI188	28024327	BIOMYLD	biomass yield	107(154)	yield
AQGI229	28024327	TBIOMYLD	total biomass yield	120(161)	yield
AQHR017	28024327	TINB	tiller number	166(238)	vigor
AQHR018	28024327	TINB	tiller number	166(238)	vigor
CQAS57	28274260	PNNB	panicle number	162(239)	yield
AQBS003	28326180	DTHD	days to heading	508(734)	development
AQBS011	28326180	DTMT	days to maturity	21(28)	development
AQBS044	28326180	GRNB	grain number	145(209)	yield
AQBS051	28326180	SDSPCENT	seed set percent	61(77)	yield
AQBS065	28326180	GRYLDPPN	grain yield per panicle	75(93)	yield
AQCY082	28610789	FGRNB	filled grain number	118(131)	yield
AQCY116	28610789	FGRNB	filled grain number	118(131)	yield
AQT011	28610789	TSDWT	1000-seed weight	175(223)	yield
AQT019	28610789	SDWD	seed width	28(38)	quality
AQT023	28610789	SDTH	seed thickness	3(6)	quality
AQT027	28610789	GRBPCENTWHT	grain belly percent white	5(5)	quality
AQAE007	28658672	LFLG	leaf length	98(120)	anatomy
AQAI031	28658672	LFARSPKNBRO	leaf area to spikelet number ratio	16(20)	yield
AQGI047	28658672	RTDWT	root dry weight	114(137)	vigor
AQGI114	28658672	BIOMYLD	biomass yield	107(154)	yield
AQGI203	28658672	TBIOMYLD	total biomass yield	120(161)	yield
AQCQ073	28705714	GRNB	grain number	145(209)	yield
AQCQ075	28705714	GRNB	grain number	145(209)	yield
AQCQ077	28705714	GRNB	grain number	145(209)	yield
AQCQ079	28705714	GRNB	grain number	145(209)	yield
AQCY067	28705714	FGRNB	filled grain number	118(131)	yield
AQCY073	28705714	FGRNB	filled grain number	118(131)	yield
CQAL9	28705714	ENDFLR	chalkiness of endosperm	30(82)	quality
CQA10	28759550	RGTM	reproductive growth time	17(19)	development
CQA9	28759550	VGTM	vegetative growth time	17(19)	development
AQAJ004	28774212	MALERF	male fertility restoration	9(12)	sterility_or_fertility
AQD025	28851119	LFDRY	leaf drying	23(25)	abiotic_stress
AQFF039	29021907	SPKST	spikelet sterility	57(70)	sterility_or_fertility
AQFF041	29021907	SPKST	spikelet sterility	57(70)	sterility_or_fertility
AQFF042	29021907	SPKST	spikelet sterility	57(70)	sterility_or_fertility
AQX003	29192885	PBRNB	primary branch	45(54)	anatomy
AQDR160	29285421	GRYLDPPN	grain yield per panicle	75(93)	yield
AQDR162	29285421	GRNB	grain number	145(209)	yield
AQO076	29285421	RTNB	root number	67(89)	vigor
AQO085	29285421	RTNB	root number	67(89)	vigor
AQO093	29285421	RTNB	root number	67(89)	vigor
aTotal number before removing those whose start and end positions are >5Mb apart are in brackets

## Sheet: S08Chr7
QTLs that map to low diversity regions
QTL	Position(Midpoint)	Trait Symbol	Trait Name	#Traits in Genomea	Category
CQN15	797201	NADHGOGATCN	nadh-dependent glutamate synthase content	3(6)	biochemical
CQH26	1161208	PENRTTH	penetrated root thickness	32(37)	abiotic_stress
AQFT014	1349430	BARTTH	basal root thickness	13(14)	anatomy
AQFT040	1349430	PENRTTH	penetrated root thickness	32(37)	abiotic_stress
DQA3	1349430	CELMBSTB	cell membrane stability	9(9)	abiotic_stress
AQCY104	1537006	FGRNB	filled grain number	118(131)	yield
AQEN021	1537006	BLRS	blast disease resistance	139(183)	biotic_stress
AQEN031	1537006	BLRS	blast disease resistance	139(183)	biotic_stress
AQEN033	1537006	BLRS	blast disease resistance	139(183)	biotic_stress
AQHP011	1537006	RTTH	root thickness	102(114)	anatomy
AQHP044	1537006	RTDWTTINBRO	root dry weight to tiller number ratio	15(19)	abiotic_stress
CQAG14	1537006	BRKVIS	breakdown viscosity	8(9)	quality
CQAG20	1537006	CONVIS	consistency viscosity	7(8)	quality
AQAB026	1927054	SPKNB	spikelet number	282(353)	yield
AQAF030	1927054	BLRS	blast disease resistance	139(183)	biotic_stress
AQGE030	1927054	GRWT	grain weight	20(27)	quality
AQHR019	1927054	TINB	tiller number	166(238)	vigor
CQAV4	1927054	OSADJCAP	osmotic adjustment capacity	26(37)	abiotic_stress
AQFA020	2081770	GELCON	gel consistency	20(22)	quality
AQCY037	2317333	FGRNB	filled grain number	118(131)	yield
CQU11	2317333	ACIDPASEACT	acid phosphatase activity	10(14)	biochemical
CQU12	2317333	ACIDPASEACT	acid phosphatase activity	10(14)	biochemical
CQU19	2317333	RELACIDPASEACT	relative acid phosphatase activity	5(8)	biochemical
CQU20	2317333	RELACIDPASEACT	relative acid phosphatase activity	5(8)	biochemical
AQF048	2357684	AWNLG	awn length	15(21)	anatomy
AQF079	2357684	GRYLD	grain yield	74(398)	yield
CQA15	2475442	DTHD	days to heading	508(734)	development
CQA16	2475442	VGTM	vegetative growth time	17(19)	development
CQA17	2475442	RGTM	reproductive growth time	17(19)	development
AQEI095	2678757	LFSNS	leaf senescence	166(210)	development
AQEI144	2678757	LFSNS	leaf senescence	166(210)	development
AQFA017	3054862	BRWRYLD	brown rice yield	2(2)	yield
CQAW24	3097331	RTNB	root number	67(89)	vigor
CQAX8	3097331	PTHT	plant height	789(1342)	vigor
AQBP004	3445949	GELCON	gel consistency	20(22)	quality
AQEM004	3604499	SALTSN	salt sensitivity	16(17)	abiotic_stress
AQEM005	3604499	SALTSN	salt sensitivity	16(17)	abiotic_stress
AQEM010	3604499	SALTSN	salt sensitivity	16(17)	abiotic_stress
AQEM011	3604499	SALTSN	salt sensitivity	16(17)	abiotic_stress
CQAD5	3604499	ALLELPATHEF	allelopathic effect	5(7)	biotic_stress
AQBQ007	4052129	FESN	iron sensitivity	29(30)	abiotic_stress
AQBQ009	4052129	FESN	iron sensitivity	29(30)	abiotic_stress
AQBQ011	4052129	FESN	iron sensitivity	29(30)	abiotic_stress
AQEA547	4052129	DTHD	days to heading	508(734)	development
AQEA549	4052129	DTHD	days to heading	508(734)	development
AQEA551	4052129	DTHD	days to heading	508(734)	development
AQEA553	4052129	DTHD	days to heading	508(734)	development
CQAX24	4052129	PTHT	plant height	789(1342)	vigor
AQDN004	4086224	DTHD	days to heading	508(734)	development
AQBL003	4313548	KSN	potassium sensitivity	16(21)	abiotic_stress
CQAE4	4313548	DTHD	days to heading	508(734)	development
CQQ34	4313548	RTWT	root weight	48(52)	abiotic_stress
AQS003	4574350	SHBTRS	sheath blight disease resistance	28(37)	biotic_stress
AQS007	4574350	SHBTRS	sheath blight disease resistance	28(37)	biotic_stress
CQZ12	4574350	PTHT	plant height	789(1342)	vigor
AQHQ007	4658267	DTFL	days to flower	34(141)	development
AQHQ018	4658267	DTFL	days to flower	34(141)	development
AQAC008	4774844	GERMSP	germination speed	21(27)	vigor
AQAF031	4774844	BLRS	blast disease resistance	139(183)	biotic_stress
AQAF032	4774844	BLRS	blast disease resistance	139(183)	biotic_stress
AQAG048	4774844	TSDWT	1000-seed weight	175(223)	yield
AQCB013	4774844	FGRNB	filled grain number	118(131)	yield
AQCQ018	4774844	TSDWT	1000-seed weight	175(223)	yield
AQCQ025	4774844	GRYLDPPL	grain yield per plant	64(80)	yield
AQCQ041	4774844	TSDWT	1000-seed weight	175(223)	yield
AQEY012	4774844	TSDWT	1000-seed weight	175(223)	yield
AQEY018	4774844	TSDWT	1000-seed weight	175(223)	yield
AQGE011	4774844	GRWD	grain width	29(35)	quality
AQGI230	4774844	TBIOMYLD	total biomass yield	120(161)	yield
AQY003	4774844	PTHT	plant height	789(1342)	vigor
CQAJ1	4774844	YLD	yield	11(20)	yield
CQAJ12	4774844	GRWT	grain weight	20(27)	quality
CQAJ18	4774844	TINB	tiller number	166(238)	vigor
CQAJ27	4774844	GRWT	grain weight	20(27)	quality
CQAJ5	4774844	TINB	tiller number	166(238)	vigor
CQAJ8	4774844	GRNB	grain number	145(209)	yield
CQAL25	4774844	GRLG	grain length	32(49)	quality
CQE51	4887194	SP	space	3(4)	anatomy
aTotal number before removing those whose start and end positions are >5Mb apart are in brackets

## Sheet: S09Chr7
QTLs that map to low diversity regions
QTL	Position(Midpoint)	Trait Symbol	Trait Name	#Traits in Genomea	Category
AQBL003	4313548	KSN	potassium sensitivity	16(21)	abiotic_stress
CQAE4	4313548	DTHD	days to heading	508(734)	development
CQQ34	4313548	RTWT	root weight	48(52)	abiotic_stress
AQS003	4574350	SHBTRS	sheath blight disease resistance	28(37)	biotic_stress
AQS007	4574350	SHBTRS	sheath blight disease resistance	28(37)	biotic_stress
CQZ12	4574350	PTHT	plant height	789(1342)	vigor
AQHQ007	4658267	DTFL	days to flower	34(141)	development
AQHQ018	4658267	DTFL	days to flower	34(141)	development
AQAC008	4774844	GERMSP	germination speed	21(27)	vigor
AQAF031	4774844	BLRS	blast disease resistance	139(183)	biotic_stress
AQAF032	4774844	BLRS	blast disease resistance	139(183)	biotic_stress
AQAG048	4774844	TSDWT	1000-seed weight	175(223)	yield
AQCB013	4774844	FGRNB	filled grain number	118(131)	yield
AQCQ018	4774844	TSDWT	1000-seed weight	175(223)	yield
AQCQ025	4774844	GRYLDPPL	grain yield per plant	64(80)	yield
AQCQ041	4774844	TSDWT	1000-seed weight	175(223)	yield
AQEY012	4774844	TSDWT	1000-seed weight	175(223)	yield
AQEY018	4774844	TSDWT	1000-seed weight	175(223)	yield
AQGE011	4774844	GRWD	grain width	29(35)	quality
AQGI230	4774844	TBIOMYLD	total biomass yield	120(161)	yield
AQY003	4774844	PTHT	plant height	789(1342)	vigor
CQAJ1	4774844	YLD	yield	11(20)	yield
CQAJ12	4774844	GRWT	grain weight	20(27)	quality
CQAJ18	4774844	TINB	tiller number	166(238)	vigor
CQAJ27	4774844	GRWT	grain weight	20(27)	quality
CQAJ5	4774844	TINB	tiller number	166(238)	vigor
CQAJ8	4774844	GRNB	grain number	145(209)	yield
CQAL25	4774844	GRLG	grain length	32(49)	quality
CQE51	4887194	SP	space	3(4)	anatomy
AQBC053	5415855	PNTIRO	panicle tiller ratio	18(19)	yield
AQBC054	5415855	PNTIRO	panicle tiller ratio	18(19)	yield
AQBX015	5415855	PNWT	panicle weight	34(45)	yield
AQBX016	5415855	PNWT	panicle weight	34(45)	yield
AQBX017	5415855	PNWT	panicle weight	34(45)	yield
AQBX032	5415855	PNWT	panicle weight	34(45)	yield
AQBX033	5415855	PNWT	panicle weight	34(45)	yield
AQBX034	5415855	PNWT	panicle weight	34(45)	yield
DQE40	5415855	RELGRATE	relative growth rate	10(11)	abiotic_stress
AQDV005	5676657	BIOMYLD	biomass yield	107(154)	yield
AQEA094	5676657	PTHT	plant height	789(1342)	vigor
AQEA095	5676657	PTHT	plant height	789(1342)	vigor
AQEA096	5676657	PTHT	plant height	789(1342)	vigor
AQEA097	5676657	PTHT	plant height	789(1342)	vigor
AQEA098	5676657	PTHT	plant height	789(1342)	vigor
AQEA249	5676657	DTHD	days to heading	508(734)	development
AQEA250	5676657	DTHD	days to heading	508(734)	development
AQEA251	5676657	DTHD	days to heading	508(734)	development
AQEA252	5676657	DTHD	days to heading	508(734)	development
AQEA253	5676657	DTHD	days to heading	508(734)	development
AQEA254	5676657	DTHD	days to heading	508(734)	development
AQEA255	5676657	DTHD	days to heading	508(734)	development
AQEA256	5676657	DTHD	days to heading	508(734)	development
AQEA257	5676657	DTHD	days to heading	508(734)	development
AQEA258	5676657	DTHD	days to heading	508(734)	development
AQEA259	5676657	DTHD	days to heading	508(734)	development
AQEA260	5676657	DTHD	days to heading	508(734)	development
AQEA261	5676657	DTHD	days to heading	508(734)	development
AQAM041	5735290	RHZNB	rhizome number	5(7)	anatomy
AQFB005	5735290	SDDOR	seed dormancy	134(165)	vigor
AQFB006	5735290	SDDOR	seed dormancy	134(165)	vigor
AQFB007	5735290	SDDOR	seed dormancy	134(165)	vigor
AQGD004	5735290	SDDOR	seed dormancy	134(165)	vigor
AQGD005	5735290	SDDOR	seed dormancy	134(165)	vigor
AQGD006	5735290	SDDOR	seed dormancy	134(165)	vigor
EQB0002	5735290	SDDOR	seed dormancy	134(165)	vigor
AQDY107	5849017	PNNB	panicle number	162(239)	yield
CQE53	5914093	SLFAR	specific leaf area	2(7)	anatomy
CQE54	5914093	PTHT	plant height	789(1342)	vigor
CQE55	5914093	PTHT	plant height	789(1342)	vigor
AQEM003	6156633	SALTSN	salt sensitivity	16(17)	abiotic_stress
AQB001	6779518	AMYCN	amylose content	48(51)	quality
AQB010	6779518	GELCON	gel consistency	20(22)	quality
AQB012	6779518	GELTZTMP	gelatinization temperature	18(20)	quality
AQB014	6779518	HPVIS	hot paste viscosity	5(5)	quality
AQBW003	6779518	PPDSNGMS	photoperiod sensitive genic male sterility	4(4)	sterility_or_fertility
AQBW004	6779518	PPDSNGMS	photoperiod sensitive genic male sterility	4(4)	sterility_or_fertility
AQDV006	6779518	BIOMYLD	biomass yield	107(154)	yield
AQDV012	6779518	DTHD	days to heading	508(734)	development
AQDV023	6779518	HVID	harvest index	23(80)	yield
AQEA578	6779518	DTHD	days to heading	508(734)	development
AQEA580	6779518	DTHD	days to heading	508(734)	development
AQEA582	6779518	DTHD	days to heading	508(734)	development
AQEA584	6779518	DTHD	days to heading	508(734)	development
AQEA586	6779518	DTHD	days to heading	508(734)	development
AQEA588	6779518	DTHD	days to heading	508(734)	development
AQEA590	6779518	DTHD	days to heading	508(734)	development
AQEA592	6779518	DTHD	days to heading	508(734)	development
AQEA594	6779518	DTHD	days to heading	508(734)	development
AQEA596	6779518	DTHD	days to heading	508(734)	development
AQEA598	6779518	DTHD	days to heading	508(734)	development
AQEA600	6779518	DTHD	days to heading	508(734)	development
AQEA602	6779518	DTHD	days to heading	508(734)	development
AQEA604	6779518	DTHD	days to heading	508(734)	development
AQW005	6779518	BBRS	bacterial blight disease resistance	30(36)	biotic_stress
CQAB54	6779518	PTHT	plant height	789(1342)	vigor
CQAB55	6779518	PTHT	plant height	789(1342)	vigor
CQAI27	6779518	RTNB	root number	67(89)	vigor
DQE26	6779518	LFRL	leaf rolling	36(39)	abiotic_stress
AQD029	7124380	LFDRY	leaf drying	23(25)	abiotic_stress
AQGJ009	7124380	BLRS	blast disease resistance	139(183)	biotic_stress
AQGJ025	7124380	LFNICN	leaf nitrogen content	6(8)	biochemical
AQGJ026	7124380	BLRS	blast disease resistance	139(183)	biotic_stress
AQHE079	7124380	RTWT	root weight	48(52)	abiotic_stress
AQCQ101	7232589	GRNB	grain number	145(209)	yield
AQCQ103	7232589	GRNB	grain number	145(209)	yield
aTotal number before removing those whose start and end positions are >5Mb apart are in brackets

## Sheet: S10Chr8
QTLs that map to low diversity regions
QTL	Position(Midpoint)	Trait Symbol	Trait Name	#Traits in Genomea	Category
AQE082	21561045	PNNB	panicle number	162(239)	yield
AQGS035	21561045	GRYLD	grain yield	74(398)	yield
AQGS038	21561045	GRYLD	grain yield	74(398)	yield
AQEA606	21646554	DTHD	days to heading	508(734)	development
AQEA608	21646554	DTHD	days to heading	508(734)	development
AQEA610	21646554	DTHD	days to heading	508(734)	development
AQEA612	21646554	DTHD	days to heading	508(734)	development
AQHP062	21646554	DRTL	drought tolerance	35(55)	abiotic_stress
AQHP074	21646554	DRTL	drought tolerance	35(55)	abiotic_stress
AQHP084	21646554	DRTL	drought tolerance	35(55)	abiotic_stress
CQS1	21646554	SRTLG	seminal root length	12(26)	anatomy
AQO017	21774416	RTSHRO	root to shoot ratio	37(41)	vigor
AQO025	21774416	RTSHRO	root to shoot ratio	37(41)	vigor
CQF11	21795999	RUBISCOCN	rubisco content	2(3)	biochemical
AQDX012	21807189	OSADJCAP	osmotic adjustment capacity	26(37)	abiotic_stress
AQEI067	21807189	LFSNS	leaf senescence	166(210)	development
AQGP040	22405923	DTHD	days to heading	508(734)	development
EQC0032	22460400	SDSH	seed shattering	3(3)	anatomy
AQFB011	22469401	SDDOR	seed dormancy	134(165)	vigor
AQFB012	22469401	SDDOR	seed dormancy	134(165)	vigor
AQGD010	22469401	SDDOR	seed dormancy	134(165)	vigor
AQGD011	22469401	SDDOR	seed dormancy	134(165)	vigor
AQGD012	22469401	SDDOR	seed dormancy	134(165)	vigor
AQGD019	22469401	GRSH	grain shattering	19(26)	anatomy
AQGF015	22469401	AWNLG	awn length	15(21)	anatomy
AQGF017	22469401	GRSH	grain shattering	19(26)	anatomy
AQEJ019	22471934	LFWD	leaf width	91(130)	anatomy
AQEJ020	22471934	LFWD	leaf width	91(130)	anatomy
AQEJ021	22471934	LFLGWDRO	leaf length to width ratio	15(17)	anatomy
AQFE032	22471934	GRNB	grain number	145(209)	yield
AQGS041	22471934	TINB	tiller number	166(238)	vigor
AQGS047	22471934	SPKNB	spikelet number	282(353)	yield
AQAT002	22886031	F2GST	f2-generation sterility	1(2)	sterility_or_fertility
AQF080	22886031	GRYLD	grain yield	74(398)	yield
AQR049	22886031	RTTH	root thickness	102(114)	anatomy
CQAH34	22886031	GRSH	grain shattering	19(26)	anatomy
CQAH35	22886031	SDDOR	seed dormancy	134(165)	vigor
CQAH36	22886031	SDDOR	seed dormancy	134(165)	vigor
AQDX013	23062240	OSADJCAP	osmotic adjustment capacity	26(37)	abiotic_stress
AQO035	23115599	RTDWT	root dry weight	114(137)	vigor
AQO053	23115599	RTTH	root thickness	102(114)	anatomy
AQFF013	23371288	TBIOMYLD	total biomass yield	120(161)	yield
AQFF043	23371288	SPKST	spikelet sterility	57(70)	sterility_or_fertility
AQGS036	23371288	GRYLD	grain yield	74(398)	yield
AQHR052	23596722	PTHT	plant height	789(1342)	vigor
AQFE100	23631915	PTHT	plant height	789(1342)	vigor
AQO028	23650320	RTSHRO	root to shoot ratio	37(41)	vigor
AQBP007	24239094	GRCPCENTWHT	grain core percent white	6(7)	quality
AQGP009	24270687	CULMLG	culm length	40(94)	anatomy
AQGP074	24270687	TSDWT	1000-seed weight	175(223)	yield
AQGS039	24270687	GRYLD	grain yield	74(398)	yield
AQAP016	24583752	BPHRS	brown planthopper resistance	72(93)	biotic_stress
AQAP018	24583752	BPHRS	brown planthopper resistance	72(93)	biotic_stress
AQAW015	24583752	PBRNB	primary branch	45(54)	anatomy
AQCU171	24583752	SPKFRT	spikelet fertility	296(330)	sterility_or_fertility
AQCU228	24583752	LFWD	leaf width	91(130)	anatomy
AQFW124	24583752	SPKFRT	spikelet fertility	296(330)	sterility_or_fertility
AQFW134	24583752	DTHD	days to heading	508(734)	development
AQFJ071	24600125	GRYLDPPL	grain yield per plant	64(80)	yield
AQGM005	24600125	DTHD	days to heading	508(734)	development
AQGM017	24600125	PNNB	panicle number	162(239)	yield
CQE69	24627339	CHLCN	chlorophyll content	32(38)	biochemical
AQCE018	24721486	PNLG	panicle length	189(260)	anatomy
AQEI127	24721486	LFSNS	leaf senescence	166(210)	development
AQEI137	24721486	LFSNS	leaf senescence	166(210)	development
AQFJ055	24721486	SPKPPNLG	spikelets per panicle length	13(14)	anatomy
AQFJ076	24721486	GRYLDPPL	grain yield per plant	64(80)	yield
AQFE113	24791927	AWNLG	awn length	15(21)	anatomy
AQFU017	24791927	AMYCN	amylose content	48(51)	quality
AQBJ020	24891277	PBRNB	primary branch	45(54)	anatomy
CQE70	25111819	GRNB	grain number	145(209)	yield
AQGP023	25192427	SPKFRT	spikelet fertility	296(330)	sterility_or_fertility
AQDY110	25358309	PNLG	panicle length	189(260)	anatomy
AQDY111	25358309	PNLG	panicle length	189(260)	anatomy
AQDY112	25358309	PNLG	panicle length	189(260)	anatomy
AQDY113	25358309	PNLG	panicle length	189(260)	anatomy
AQDY114	25358309	PNLG	panicle length	189(260)	anatomy
AQDY115	25358309	PNLG	panicle length	189(260)	anatomy
AQBB159	25591784	PTHT	plant height	789(1342)	vigor
AQBB160	25591784	PTHT	plant height	789(1342)	vigor
AQBB161	25591784	PTHT	plant height	789(1342)	vigor
AQBB162	25591784	PTHT	plant height	789(1342)	vigor
AQBB163	25591784	PTHT	plant height	789(1342)	vigor
AQBB164	25591784	PTHT	plant height	789(1342)	vigor
AQBB165	25591784	PTHT	plant height	789(1342)	vigor
AQBB166	25591784	PTHT	plant height	789(1342)	vigor
AQBB167	25591784	PTHT	plant height	789(1342)	vigor
AQBC020	25591784	PTHT	plant height	789(1342)	vigor
AQBC055	25591784	PNTIRO	panicle tiller ratio	18(19)	yield
AQBC056	25591784	PNTIRO	panicle tiller ratio	18(19)	yield
AQBL006	25591784	KSN	potassium sensitivity	16(21)	abiotic_stress
AQBL010	25591784	KSN	potassium sensitivity	16(21)	abiotic_stress
AQBL013	25591784	KSN	potassium sensitivity	16(21)	abiotic_stress
AQBL016	25591784	KSN	potassium sensitivity	16(21)	abiotic_stress
AQBL020	25591784	KSN	potassium sensitivity	16(21)	abiotic_stress
AQBL021	25591784	KSN	potassium sensitivity	16(21)	abiotic_stress
AQCY065	25591784	FGRNB	filled grain number	118(131)	yield
AQEA399	25591784	PTHT	plant height	789(1342)	vigor
AQEA401	25591784	PTHT	plant height	789(1342)	vigor
AQEA403	25591784	PTHT	plant height	789(1342)	vigor
AQEA405	25591784	PTHT	plant height	789(1342)	vigor
AQEA407	25591784	PTHT	plant height	789(1342)	vigor
AQEA409	25591784	PTHT	plant height	789(1342)	vigor
AQEA411	25591784	PTHT	plant height	789(1342)	vigor
AQEA413	25591784	PTHT	plant height	789(1342)	vigor
AQEA415	25591784	PTHT	plant height	789(1342)	vigor
AQEA529	25591784	DTHD	days to heading	508(734)	development
AQEA531	25591784	DTHD	days to heading	508(734)	development
AQEA533	25591784	DTHD	days to heading	508(734)	development
AQEA535	25591784	DTHD	days to heading	508(734)	development
AQEA537	25591784	DTHD	days to heading	508(734)	development
AQEA539	25591784	DTHD	days to heading	508(734)	development
AQEA541	25591784	DTHD	days to heading	508(734)	development
AQEA543	25591784	DTHD	days to heading	508(734)	development
AQEA545	25591784	DTHD	days to heading	508(734)	development
AQEJ018	25591784	LFLG	leaf length	98(120)	anatomy
AQEJ030	25591784	LFAR	leaf area	26(52)	anatomy
AQEJ032	25591784	LFWD	leaf width	91(130)	anatomy
AQEJ034	25591784	LFPM	leaf perimeter	7(7)	anatomy
AQEJ072	25591784	LFWD	leaf width	91(130)	anatomy
AQEJ074	25591784	LFLGWDRO	leaf length to width ratio	15(17)	anatomy
AQHP012	25591784	RTTH	root thickness	102(114)	anatomy
AQHP029	25591784	RTSHRO	root to shoot ratio	37(41)	vigor
CQAB60	25591784	PTHT	plant height	789(1342)	vigor
CQAB61	25591784	PTHT	plant height	789(1342)	vigor
CQAB62	25591784	PTHT	plant height	789(1342)	vigor
CQAB63	25591784	PTHT	plant height	789(1342)	vigor
CQAB64	25591784	PTHT	plant height	789(1342)	vigor
CQAB65	25591784	PTHT	plant height	789(1342)	vigor
CQAB66	25591784	PTHT	plant height	789(1342)	vigor
CQAB67	25591784	PTHT	plant height	789(1342)	vigor
CQQ27	25591784	RTTH	root thickness	102(114)	anatomy
CQZ16	25591784	PTHT	plant height	789(1342)	vigor
AQO065	25959755	RTLG	root length	92(101)	anatomy
AQBZ010	25973125	PTHT	plant height	789(1342)	vigor
AQDD008	26107092	ASHCN	ash content	3(3)	quality
AQDD009	26107092	ASHCN	ash content	3(3)	quality
AQHQ009	26349883	DTFL	days to flower	34(141)	development
AQAB024	26355322	LVBNB	large vascular bundle number	27(33)	anatomy
AQAE011	26355322	LFLG	leaf length	98(120)	anatomy
AQAI023	26355322	LVBNB	large vascular bundle number	27(33)	anatomy
AQCY105	26355322	FGRNB	filled grain number	118(131)	yield
AQGI015	26355322	RTDWT	root dry weight	114(137)	vigor
AQGI056	26355322	RTDWT	root dry weight	114(137)	vigor
AQGI177	26355322	BIOMYLD	biomass yield	107(154)	yield
AQGI178	26355322	BIOMYLD	biomass yield	107(154)	yield
AQGI267	26355322	TBIOMYLD	total biomass yield	120(161)	yield
AQGA037	26492252	GELTZTMP	gelatinization temperature	18(20)	quality
AQGA043	26492252	GELTZTMP	gelatinization temperature	18(20)	quality
AQBJ028	26567742	PBRNB	primary branch	45(54)	anatomy
AQDQ056	26663059	GRYLDPPL	grain yield per plant	64(80)	yield
AQDQ057	26663059	GRYLDPPL	grain yield per plant	64(80)	yield
AQCN027	26707923	RYMVRS	rice yellow mottle virus resistance	9(24)	biotic_stress
CQAX25	26707923	PTHT	plant height	789(1342)	vigor
AQBJ019	26778558	PBRNB	primary branch	45(54)	anatomy
AQBJ025	26778558	PBRNB	primary branch	45(54)	anatomy
AQA010	26833035	TINB	tiller number	166(238)	vigor
AQA038	26833035	RTTH	root thickness	102(114)	anatomy
AQGA039	26938297	GELTZTMP	gelatinization temperature	18(20)	quality
aTotal number before removing those whose start and end positions are >5Mb apart are in brackets

[truncated: 3 more sheets: I01Chr6, IJ01Chr2, JJ01Chr3]
