# Supplementary material for: QTL Map Meets Population Genomics: An Application to Rice
Source: PLoS One. 2013 Dec 23;8(12):e83720. doi: 10.1371/journal.pone.0083720 (PMC3871663; doi:10.1371/journal.pone.0083720)
Supplement: Dataset S2 — Genes mapped to each low diversity region and high FST region. (XLS) [file pone.0083720.s010.xls]

## Sheet: S01chr1
Genes in low diversity regions
Genes	Products	Position		Note	# of expressed tissues	Callus	Leaf	Panicle (before flowering)	Panicle (after flowering)	Root	Seed	Shoot
Os01g0534700	Similar to MDR-like ABC transporter. (Os01t0534700-00)	21012820	21014718		6	1	0	1	1	1	1	1
Os01g0534800	Similar to PRLI-interacting factor K (Fragment). (Os01t0534800-01),Similar to PRLI-interacting factor K (Fragment). (Os01t0534800-02)	21020511	21023498		7	1	1	1	1	1	1	1
Os01g0534900	Similar to Hv711N16.16 (Fragment). (Os01t0534900-01)	21025222	21036160		7	1	1	1	1	1	1	1
Os01g0535001	Non-protein coding gene. (Os01t0535001-00)	21031185	21033934		NA	NA	NA	NA	NA	NA	NA	NA
Os01g0535400	Serine/threonine protein kinase-related domain containing protein. (Os01t0535400-01)	21084834	21088905		7	1	1	1	1	1	1	1
Os01g0535900	tRNA (guanine-N-7) methyltransferase domain containing protein. (Os01t0535900-01),Similar to predicted protein. (Os01t0535900-02)	21096987	21099552		7	1	1	1	1	1	1	1
Os01g0536000	Similar to CBL-interacting serine/threonine-protein kinase 24 (EC 2.7.1.37) (SNF1-related kinase 3.11) (SALT OVERLY SENSITIVE 2 protein). (Os01t0536000-01)	21099942	21108270		7	1	1	1	1	1	1	1
Os01g0536400	Isopenicillin N synthase family protein. (Os01t0536400-01)	21135991	21139090		5	0	1	1	1	1	0	1
Os01g0536500	Hypothetical gene. (Os01t0536500-00)	21141936	21143188		NA	NA	NA	NA	NA	NA	NA	NA
Os01g0536501	Hypothetical conserved gene. (Os01t0536501-00)	21140514	21149553		0	0	0	0	0	0	0	0
Os01g0536950	Similar to Rust resistance protein rp3-1. (Os01t0536950-00)	21170050	21170820		0	0	0	0	0	0	0	0
Os01g0537250	Conserved hypothetical protein. (Os01t0537250-01)	21179835	21181025		7	1	1	1	1	1	1	1
Os01g0538000	Conserved hypothetical protein. (Os01t0538000-01),Similar to cDNA; clone: J065161O13; full insert sequence. (Os01t0538000-02),Similar to cDNA; clone: J065161O13; full insert sequence. (Os01t0538000-03),Similar to cDNA; clone: J065161O13; full insert sequence. (Os01t0538000-04)	21312505	21316988		7	1	1	1	1	1	1	1
Os01g0539400	Conserved hypothetical protein. (Os01t0539400-01),Conserved hypothetical protein. (Os01t0539400-02)	21454911	21457275		NA	NA	NA	NA	NA	NA	NA	NA
Os01g0539900	Conserved hypothetical protein. (Os01t0539900-01)	21476300	21479082		7	1	1	1	1	1	1	1
Os01g0540000	Hypothetical conserved gene. (Os01t0540000-00)	21480004	21481370		1	0	0	0	0	0	1	0
Os01g0540300	Conserved hypothetical protein. (Os01t0540300-00)	21482429	21484906		3	1	0	1	1	0	0	0
Os01g0540800	Conserved hypothetical protein. (Os01t0540800-01)	21505428	21512318		7	1	1	1	1	1	1	1
Os01g0541000	Transcriptional factor B3 family protein. (Os01t0541000-01)	21512737	21516203		7	1	1	1	1	1	1	1
Os01g0541600	RNAse P; Rpr2/Rpp21 subunit domain containing protein. (Os01t0541600-01)	21541904	21544960		7	1	1	1	1	1	1	1
Os01g0541700	Hypothetical conserved gene. (Os01t0541700-00)	21585015	21585869		6	1	0	1	1	1	1	1
Os01g0541800	MtN3 and saliva related transmembrane protein family protein. (Os01t0541800-01)	21590347	21592619		7	1	1	1	1	1	1	1
Os01g0541900	Protein kinase; core domain containing protein. (Os01t0541900-01)	21593624	21600759		7	1	1	1	1	1	1	1
Os01g0542000	Similar to DNA-damage-repair/toleration protein DRT102. (Os01t0542000-00)	21602763	21603836		7	1	1	1	1	1	1	1
Os01g0542100	Hypothetical conserved gene. (Os01t0542100-01)	21603951	21608152		0	0	0	0	0	0	0	0
Os01g0542700	bZIP transcription factor; bZIP-1 domain containing protein. (Os01t0542700-01)	21664842	21665686		6	0	1	1	1	1	1	1
Os01g0542850	Hypothetical gene. (Os01t0542850-00)	21664981	21665309		6	0	1	1	1	1	1	1
Os01g0543000	Hypothetical gene. (Os01t0543000-01),Conserved hypothetical protein. (Os01t0543000-02)	21672297	21675429		7	1	1	1	1	1	1	1
Os01g0543100	Similar to Peroxidase 72 precursor (EC 1.11.1.7) (Atperox P72) (PRXR8) (ATP6a). (Os01t0543100-01)	21692641	21697135		5	0	0	1	1	1	1	1
Os01g0543400	Hypothetical conserved gene. (Os01t0543400-00)	21731782	21734282		1	0	1	0	0	0	0	0
Os01g0543600	Cytochrome P450 family protein. (Os01t0543600-01)	21754874	21757528		2	0	1	0	0	0	0	1
Os01g0544200	Similar to P450. (Os01t0544200-01),Similar to Bx2-like protein. (Os01t0544200-02),Cytochrome P450 family protein. (Os01t0544200-03)	21784162	21786957		4	0	1	0	1	1	0	1
Os01g0544450	Similar to DNA replication licensing factor mcm4. (Os01t0544450-01)	21822705	21827617		6	1	0	1	1	1	1	1
Os01g0544700	Hypothetical conserved gene. (Os01t0544700-01),Hypothetical conserved gene. (Os01t0544700-02)	21827998	21830592		7	1	1	1	1	1	1	1
Os01g0545100	Conserved hypothetical protein. (Os01t0545100-01)	21871228	21871936		5	0	0	1	1	1	1	1
Os01g0545500	Hypothetical conserved gene. (Os01t0545500-01)	21886855	21891410		0	0	0	0	0	0	0	0
Os01g0545900	Pentatricopeptide repeat domain containing protein. (Os01t0545900-00)	21911484	21913493		6	1	1	1	1	0	1	1
Os01g0546000	Similar to predicted protein. (Os01t0546000-01)	21915622	21918346		0	0	0	0	0	0	0	0
Os01g0546100	Similar to nodulin-like protein. (Os01t0546100-01)	21918382	21921341		0	0	0	0	0	0	0	0
Os01g0546400	Protein of unknown function DUF6; transmembrane domain containing protein. (Os01t0546400-01)	21930463	21933147		6	0	1	1	1	1	1	1
Os01g0546500	Pentatricopeptide repeat domain containing protein. (Os01t0546500-01)	21943627	21944841		7	1	1	1	1	1	1	1
Os01g0546700	Hypothetical conserved gene. (Os01t0546700-00)	21944996	21946786		7	1	1	1	1	1	1	1
Os01g0546800	AmbAllergen domain containing protein. (Os01t0546800-01)	21948558	21950035		7	1	1	1	1	1	1	1
Os01g0546900	Transcription factor jumonji domain containing protein. (Os01t0546900-01)	21953378	21957054		7	1	1	1	1	1	1	1
Os01g0547000	Similar to LRR19. (Os01t0547000-01)	21958672	21965513		7	1	1	1	1	1	1	1
Os01g0547133	Protein of unknown function DUF239; plant domain containing protein. (Os01t0547133-00)	21969074	21972425		6	1	0	1	1	1	1	1
Os01g0547200	Zinc finger; RING/FYVE/PHD-type domain containing protein. (Os01t0547200-01)	21982209	21995053		7	1	1	1	1	1	1	1
Os01g0547500	Hypothetical protein. (Os01t0547500-01),Hypothetical conserved gene. (Os01t0547500-02)	22011569	22015569		7	1	1	1	1	1	1	1
Os01g0547600	Hypothetical conserved gene. (Os01t0547600-00)	22016875	22019083		5	0	1	1	1	0	1	1
Os01g0547732	Hypothetical genes. (Os01t0547732-00)	22028752	22029135		0	0	0	0	0	0	0	0
Os01g0548000	Conserved hypothetical protein. (Os01t0548000-01),Conserved hypothetical protein. (Os01t0548000-02)	22038113	22045670		3	1	0	1	1	0	0	0
Os01g0548600	Tyrosine protein kinase domain containing protein. (Os01t0548600-01)	22095407	22097090		6	1	0	1	1	1	1	1

## Sheet: S02chr1
Genes in low diversity regions
Genes	Products	Position		Note	# of expressed tissues	Callus	Leaf	Panicle (before flowering)	Panicle (after flowering)	Root	Seed	Shoot
Os01g0637300	Similar to BRASSINOSTEROID INSENSITIVE 1-associated receptor kinase 1. (Os01t0637300-00)	27281382	27303159		0	0	0	0	0	0	0	0
Os01g0637500	Similar to polygalacturonase. (Os01t0637500-00)	27311731	27313631		0	0	0	0	0	0	0	0
Os01g0637600	Similar to Peptide deformylase; chloroplast precursor (EC 3.5.1.88) (PDF) (Polypeptide deformylase). (Os01t0637600-01)	27315595	27318843		7	1	1	1	1	1	1	1
Os01g0637800	Similar to MYB8 protein. (Os01t0637800-00)	27322406	27323204		4	1	0	1	1	0	1	0
Os01g0638000	UDP-glucuronosyl/UDP-glucosyltransferase family protein. (Os01t0638000-01)	27328132	27330026		6	1	1	1	1	1	1	0
Os01g0638600	UDP-glucuronosyl/UDP-glucosyltransferase family protein. (Os01t0638600-00)	27345472	27347048		6	0	1	1	1	1	1	1
Os01g0638701	Non-protein coding transcript. (Os01t0638701-01)	27347549	27348662		NA	NA	NA	NA	NA	NA	NA	NA
Os01g0638800	Hypothetical conserved gene. (Os01t0638800-00)	27356921	27357553		0	0	0	0	0	0	0	0
Os01g0639100	Similar to Eukaryotic initiation factor 4A-3 (eIF4A-3) (eIF-4A-3). (Os01t0639100-01)	27366676	27370155		7	1	1	1	1	1	1	1
Os01g0639200	NAD(P)-binding domain containing protein. (Os01t0639200-00)	27370621	27377190		7	1	1	1	1	1	1	1
Os01g0639600	Protein of unknown function DUF1645 family protein. (Os01t0639600-01)	27411252	27412543		7	1	1	1	1	1	1	1
Os01g0639900	Similar to Carbonic anhydrase; chloroplast precursor (EC 4.2.1.1) (Carbonate dehydratase). (Os01t0639900-01),Non-protein coding transcript. (Os01t0639900-02)	27426352	27434758		7	1	1	1	1	1	1	1
Os01g0640000	Hypothetical conserved gene. (Os01t0640000-00)	27437997	27439040		1	0	0	1	0	0	0	0
Os01g0640132	Similar to Carbonic anhydrase; chloroplast precursor (EC 4.2.1.1) (Carbonate dehydratase). (Os01t0640132-00)	27444349	27446629		0	0	0	0	0	0	0	0
Os01g0640600	Similar to LIMONENE cyclase like protein. (Os01t0640600-01)	27474448	27477606		3	1	0	1	1	0	0	0
Os01g0640700	Similar to vegetative cell wall protein gp1. (Os01t0640700-00)	27478029	27480132		6	0	1	1	1	1	1	1
Os01g0640800	Conserved hypothetical protein CHP00048 domain containing protein. (Os01t0640800-01)	27481979	27485464		7	1	1	1	1	1	1	1
Os01g0641000	Similar to Protein kinase. (Os01t0641000-01)	27487476	27491868		7	1	1	1	1	1	1	1
Os01g0641050	Non-protein coding gene. (Os01t0641050-00)	27488147	27488723		NA	NA	NA	NA	NA	NA	NA	NA
Os01g0641100	Similar to HD domain containing protein. (Os01t0641100-01)	27492170	27496206		7	1	1	1	1	1	1	1
Os01g0641350	Hypothetical gene. (Os01t0641350-00)	27496831	27497111		6	1	1	1	1	1	1	0
Os01g0641600	Ubiquitin domain containing protein. (Os01t0641600-00)	27496732	27497315		5	1	0	1	1	1	1	0
Os01g0641700	Conserved hypothetical protein. (Os01t0641700-01)	27507297	27511615		7	1	1	1	1	1	1	1
Os01g0641800	ATPase; AAA-type; core domain containing protein. (Os01t0641800-00)	27518337	27520680		7	1	1	1	1	1	1	1
Os01g0642000	Carboxylesterase; type B family protein. (Os01t0642000-01)	27522380	27527295		7	1	1	1	1	1	1	1
Os01g0642100	Hypothetical conserved gene. (Os01t0642100-01)	27528450	27530079		7	1	1	1	1	1	1	1
Os01g0642200	Conserved hypothetical protein. (Os01t0642200-01)	27530357	27530924		7	1	1	1	1	1	1	1
Os01g0642600	Protein of unknown function DUF617; plant family protein. (Os01t0642600-00)	27555405	27556470		3	1	0	1	0	1	0	0
Os01g0642700	Hypothetical conserved gene. (Os01t0642700-00)	27565832	27569664		4	0	0	1	1	1	1	0
Os01g0642900	Nucleic acid-binding; OB-fold domain containing protein. (Os01t0642900-01),Nucleic acid-binding; OB-fold domain containing protein. (Os01t0642900-02)	27571236	27573168		7	1	1	1	1	1	1	1
Os01g0643300	Similar to PIN1-like auxin transport protein. (Os01t0643300-01),Similar to Auxin efflux carrier protein. (Os01t0643300-02)	27593398	27597944		5	1	0	1	1	0	1	1
Os01g0643450	Hypothetical gene. (Os01t0643450-00)	27593647	27594032		6	1	0	1	1	1	1	1
Os01g0643600	Homeodomain-related domain containing protein. (Os01t0643600-00)	27609885	27613399		2	1	0	0	0	1	0	0
Os01g0643666	Non-protein coding gene. (Os01t0643666-00)	27610310	27613911		NA	NA	NA	NA	NA	NA	NA	NA
Os01g0643800	Similar to Mitogen-activated protein kinase. (Os01t0643800-01)	27647317	27652657		7	1	1	1	1	1	1	1
Os01g0643900	Oleosin family protein. (Os01t0643900-01)	27653135	27653830		2	1	0	0	0	0	1	0
Os01g0644000	Twin-arginine translocation pathway signal domain containing protein. (Os01t0644000-01),Twin-arginine translocation pathway signal domain containing protein. (Os01t0644000-02)	27656051	27657887		7	1	1	1	1	1	1	1
Os01g0644200	Conserved hypothetical protein. (Os01t0644200-01)	27660830	27661411		4	1	0	0	1	0	1	1
Os01g0644400	Hypothetical gene. (Os01t0644400-01)	27663299	27664571		NA	NA	NA	NA	NA	NA	NA	NA
Os01g0644500	Hypothetical conserved gene. (Os01t0644500-00)	27663291	27664564		NA	NA	NA	NA	NA	NA	NA	NA
Os01g0644600	Glutelin family protein. (Os01t0644600-00)	27679047	27679873		7	1	1	1	1	1	1	1
Os01g0644900	Conserved hypothetical protein. (Os01t0644900-01)	27687434	27688249		2	0	0	0	0	1	0	1
Os01g0645000	Similar to TIS11 protein (dTIS11). (Os01t0645000-01)	27689564	27691121		4	0	0	1	1	1	0	1
Os01g0645200	Hypothetical conserved gene. (Os01t0645200-01),Bile acid:sodium symporter domain containing protein. (Os01t0645200-02),Bile acid:sodium symporter domain containing protein. (Os01t0645200-03)	27703249	27710079		7	1	1	1	1	1	1	1
Os01g0645400	YUCCA-like gene 1.,Flavin monooxygenase-like enzyme.,Auxin biosynthesis. (Os01t0645400-01),YUCCA-like gene 1.,Flavin monooxygenase-like enzyme.,Auxin biosynthesis. (Os01t0645400-02)	27724350	27726518		3	1	0	0	0	1	0	1
Os01g0645650	Similar to MYB transcription factor TaMYB1. (Os01t0645650-01)	27734208	27740874		NA	NA	NA	NA	NA	NA	NA	NA
Os01g0645900	Conserved hypothetical protein. (Os01t0645900-01)	27762826	27764496		7	1	1	1	1	1	1	1
Os01g0646000	Pentatricopeptide repeat domain containing protein. (Os01t0646000-01)	27766323	27768764		5	1	0	1	1	1	1	0
Os01g0646300	Similar to RGA2 protein. (Os01t0646300-01)	27773849	27775524		6	1	0	1	1	1	1	1
Os01g0646400	Non-protein coding transcript. (Os01t0646400-01)	27781606	27783440		NA	NA	NA	NA	NA	NA	NA	NA
Os01g0646700	Hypothetical conserved gene. (Os01t0646700-01),Hypothetical conserved gene. (Os01t0646700-02),Hypothetical conserved gene. (Os01t0646700-03)	27790573	27794091		7	1	1	1	1	1	1	1
Os01g0646800	Conserved hypothetical protein. (Os01t0646800-01)	27795625	27801419		7	1	1	1	1	1	1	1
Os01g0647000	Cyclin-like F-box domain containing protein. (Os01t0647000-01),Similar to F-box domain containing protein. (Os01t0647000-02)	27804711	27806499		7	1	1	1	1	1	1	1
Os01g0647100	ADP/ATP carrier protein family protein. (Os01t0647100-01),ADP/ATP carrier protein family protein. (Os01t0647100-02)	27807724	27811874		7	1	1	1	1	1	1	1
Os01g0647200	Hypothetical conserved gene. (Os01t0647200-01),Hypothetical conserved gene. (Os01t0647200-02),Hypothetical conserved gene. (Os01t0647200-03),Non-protein coding transcript. (Os01t0647200-04)	27815743	27818018		4	0	1	1	0	1	0	1
Os01g0647700	Epoxide hydrolase family protein. (Os01t0647700-01)	27836517	27840770		7	1	1	1	1	1	1	1
Os01g0647800	Conserved hypothetical protein. (Os01t0647800-01)	27841636	27843821		7	1	1	1	1	1	1	1
Os01g0647850	Hypothetical conserved gene. (Os01t0647850-01)	27844916	27848970		7	1	1	1	1	1	1	1
Os01g0648000	Similar to AKT1-like potassium channel. (Os01t0648000-01)	27849422	27855846		6	0	1	1	1	1	1	1
Os01g0648500	Similar to Transcription initiation factor TFIID subunit 7. (Os01t0648500-01)	27893467	27896153		7	1	1	1	1	1	1	1
Os01g0648700	Bromodomain containing protein. (Os01t0648700-01)	27902877	27906911		6	1	0	1	1	1	1	1
Os01g0649000	WD40 repeat-like domain containing protein. (Os01t0649000-01)	27913564	27919801		7	1	1	1	1	1	1	1
Os01g0649100	Malate dehydrogenase. (Os01t0649100-01),Malate dehydrogenase. (Os01t0649100-02)	27920435	27924084		7	1	1	1	1	1	1	1
Os01g0649200	Lipase; GDSL domain containing protein. (Os01t0649200-01)	27929966	27931002		7	1	1	1	1	1	1	1
Os01g0649400	Lipase; GDSL domain containing protein. (Os01t0649400-00)	27932520	27936648		3	0	0	1	0	1	0	1
Os01g0649900	Lipase; GDSL domain containing protein. (Os01t0649900-01)	27952298	27954798		6	1	1	1	1	1	0	1
Os01g0650000	Similar to esterase. (Os01t0650000-01),Lipase; GDSL domain containing protein. (Os01t0650000-02)	27960419	27964292		4	0	0	1	1	1	0	1
Os01g0650100	Hypothetical protein. (Os01t0650100-01)	27965449	27967965		6	0	1	1	1	1	1	1
Os01g0650200	Lipase; GDSL domain containing protein. (Os01t0650200-01),Hypothetical conserved gene. (Os01t0650200-02),Similar to esterase. (Os01t0650200-03)	27979096	28003865		5	0	1	1	1	1	0	1
Os01g0650501	Non-protein coding gene. (Os01t0650501-00)	27997434	27997701		NA	NA	NA	NA	NA	NA	NA	NA
Os01g0650700	Conserved hypothetical protein. (Os01t0650700-01)	28007757	28010027		7	1	1	1	1	1	1	1
Os01g0650900	Lipase; GDSL domain containing protein. (Os01t0650900-00)	28016122	28017617		1	0	0	0	1	0	0	0
Os01g0651000	Lipase; GDSL domain containing protein. (Os01t0651000-01)	28019831	28022070		2	0	0	0	1	0	1	0
Os01g0651100	Pentatricopeptide repeat domain containing protein. (Os01t0651100-01)	28023170	28028561		6	1	0	1	1	1	1	1
Os01g0651200	Hypothetical conserved gene. (Os01t0651200-01)	28030341	28031913		0	0	0	0	0	0	0	0
Os01g0651300	Similar to GDSL-motif lipase/hydrolase-like protein. (Os01t0651300-01)	28035919	28036918		1	0	0	0	0	0	0	1
Os01g0651400	Lipase; GDSL domain containing protein. (Os01t0651400-01)	28038934	28041319		3	0	0	1	1	0	0	1
Os01g0651500	Wax synthase domain containing protein. (Os01t0651500-00)	28041696	28042795		0	0	0	0	0	0	0	0
Os01g0651800	Lipase; class 3 family protein. (Os01t0651800-01)	28051097	28054450		6	1	0	1	1	1	1	1
Os01g0651866	Hypothetical gene. (Os01t0651866-00)	28051298	28054206		6	1	0	1	1	1	1	1
Os01g0651932	Hypothetical conserved gene. (Os01t0651932-00)	28094447	28097043		5	0	0	1	1	1	1	1
Os01g0652000	Conserved hypothetical protein. (Os01t0652000-01)	28097593	28099118		5	0	0	1	1	1	1	1
Os01g0652100	Protein of unknown function DUF231; plant domain containing protein. (Os01t0652100-01),Protein of unknown function DUF231; plant domain containing protein. (Os01t0652100-02)	28098079	28103782		6	1	0	1	1	1	1	1
Os01g0652300	Similar to Lipase-like protein. (Os01t0652300-01)	28113276	28116718		7	1	1	1	1	1	1	1
Os01g0652450	Hypothetical gene. (Os01t0652450-00)	28114329	28115035		NA	NA	NA	NA	NA	NA	NA	NA
Os01g0652600	Similar to Ketol-acid reductoisomerase; chloroplast precursor (EC 1.1.1.86) (Acetohydroxy-acid reductoisomerase) (Alpha-keto-beta-hydroxylacil reductoisomerase). (Os01t0652600-01)	28121845	28125781		7	1	1	1	1	1	1	1
Os01g0652650	Non-protein coding transcript. (Os01t0652650-00)	28124456	28125024		NA	NA	NA	NA	NA	NA	NA	NA
Os01g0652700	Similar to predicted protein. (Os01t0652700-00)	28127895	28128360		0	0	0	0	0	0	0	0
Os01g0652800	Protein of unknown function DUF231; plant domain containing protein. (Os01t0652800-01),Protein of unknown function DUF231; plant domain containing protein. (Os01t0652800-02),Protein of unknown function DUF231; plant domain containing protein. (Os01t0652800-03),Hypothetical protein. (Os01t0652800-04)	28131250	28133158		6	1	0	1	1	1	1	1
Os01g0653100	Protein of unknown function DUF231; plant domain containing protein. (Os01t0653100-00)	28144577	28145863		1	0	0	0	0	1	0	0
Os01g0653200	Glycosyl transferase; group 1 domain containing protein. (Os01t0653200-01)	28149944	28151662		1	0	0	0	0	1	0	0
Os01g0653601	Hypothetical gene. (Os01t0653601-01)	28178735	28179644		7	1	1	1	1	1	1	1
Os01g0653700	Cyclin-like F-box domain containing protein. (Os01t0653700-01),Cyclin-like F-box domain containing protein. (Os01t0653700-02)	28178860	28182405		7	1	1	1	1	1	1	1
Os01g0653800	Similar to predicted protein. (Os01t0653800-01),WD40 repeat-like domain containing protein. (Os01t0653800-02),Similar to Peptidase S8 and S53; subtilisin; kexin; sedolisin%3B WD40-like. (Os01t0653800-03)	28183465	28195632		7	1	1	1	1	1	1	1
Os01g0654100	Similar to CTP synthase (EC 6.3.4.2) (UTP--ammonia ligase) (CTP synthetase). (Os01t0654100-01),Similar to CTP synthase. (Os01t0654100-02),Similar to CTP synthase. (Os01t0654100-03)	28244224	28251442		7	1	1	1	1	1	1	1
Os01g0654200	Peptidase M50 family protein. (Os01t0654200-01)	28252465	28256982		7	1	1	1	1	1	1	1
Os01g0654300	Similar to AGL221Wp. (Os01t0654300-01)	28259960	28261729		7	1	1	1	1	1	1	1
Os01g0654400	Conserved hypothetical protein. (Os01t0654400-01)	28261702	28262178		6	1	0	1	1	1	1	1
Os01g0654450	Hypothetical gene. (Os01t0654450-00)	28261861	28262340		4	1	0	0	1	0	1	1
Os01g0654500	Similar to NADP-isocitrate dehydrogenase. (Os01t0654500-01)	28262753	28266789		7	1	1	1	1	1	1	1
Os01g0654900	Hypothetical conserved gene. (Os01t0654900-00)	28302211	28303496		NA	NA	NA	NA	NA	NA	NA	NA
Os01g0655250	Hypothetical conserved gene. (Os01t0655250-00)	28321904	28323383		7	1	1	1	1	1	1	1
Os01g0655300	Similar to Trithorax 4 (Fragment). (Os01t0655300-01)	28328817	28329313		7	1	1	1	1	1	1	1
Os01g0655400	Conserved hypothetical protein. (Os01t0655400-01),Hypothetical conserved gene. (Os01t0655400-02),Hypothetical conserved gene. (Os01t0655400-03)	28331954	28338157		7	1	1	1	1	1	1	1
Os01g0655500	Protein kinase; core domain containing protein. (Os01t0655500-01),Similar to protein kinase domain containing protein. (Os01t0655500-02)	28341480	28347169		7	1	1	1	1	1	1	1
Os01g0655800	Similar to Acyl-CoA synthetase (EC 6.2.1.3). (Os01t0655800-01)	28358558	28366587		7	1	1	1	1	1	1	1
Os01g0656200	Protein phosphatase 2C family protein. (Os01t0656200-01)	28382647	28387980		7	1	1	1	1	1	1	1

## Sheet: S03chr2
Genes in low diversigy regions
Genes	Products	Position		Note	# of expressed tissues	Callus	Leaf	Panicle (before flowering)	Panicle (after flowering)	Root	Seed	Shoot
Os02g0517531	Nucleotide-binding; alpha-beta plait domain containing protein. (Os02t0517531-01),Similar to Mei2-like protein. (Os02t0517531-02)	19517955	19525992		7	1	1	1	1	1	1	1
Os02g0517564	Similar to Ribose-phosphate pyrophosphokinase 1. (Os02t0517564-00)	19526606	19529511		NA	NA	NA	NA	NA	NA	NA	NA
Os02g0517600	Hypothetical conserved gene. (Os02t0517600-00)	19624096	19630009		1	0	0	1	0	0	0	0
Os02g0517700	Conserved hypothetical protein. (Os02t0517700-01),Conserved hypothetical protein. (Os02t0517700-02)	19632495	19633586		3	1	0	0	0	1	1	0
Os02g0517750	Hypothetical gene. (Os02t0517750-00)	19638831	19639647		2	0	0	0	0	0	1	1
Os02g0517900	Conserved hypothetical protein. (Os02t0517900-01)	19644866	19648396		2	0	1	0	0	0	0	1
Os02g0518000	C2 calcium-dependent membrane targeting domain containing protein. (Os02t0518000-01)	19651561	19653071		7	1	1	1	1	1	1	1
Os02g0518100	Protein of unknown function DUF803 family protein. (Os02t0518100-01)	19654024	19658742		7	1	1	1	1	1	1	1
Os02g0518400	Hypothetical protein. (Os02t0518400-01)	19664797	19670468		7	1	1	1	1	1	1	1
Os02g0518600	Similar to Potassium transporter 1 (OsHAK1). Splice isoform 2. (Os02t0518600-01)	19672549	19678839		7	1	1	1	1	1	1	1
Os02g0518800	Conserved hypothetical protein. (Os02t0518800-01)	19686260	19689556		7	1	1	1	1	1	1	1
Os02g0518950	Non-protein coding transcript. (Os02t0518950-01)	19694072	19696817		NA	NA	NA	NA	NA	NA	NA	NA
Os02g0519100	Similar to Potassium transporter 1 (OsHAK1). Splice isoform 2. (Os02t0519100-01)	19699285	19705497		2	0	0	1	1	0	0	0
Os02g0519300	Conserved hypothetical protein. (Os02t0519300-01),Similar to H0112G12.10 protein. (Os02t0519300-02)	19716980	19723993		7	1	1	1	1	1	1	1
Os02g0519700	Hypothetical protein. (Os02t0519700-01)	19735875	19736476		7	1	1	1	1	1	1	1
Os02g0519900	Similar to Elongation factor EF-2 (Fragment). (Os02t0519900-01),Similar to H0613H07.5 protein. (Os02t0519900-02),Similar to H0613H07.5 protein. (Os02t0519900-03),Similar to H0613H07.5 protein. (Os02t0519900-04),Similar to H0613H07.5 protein. (Os02t0519900-05)	19743985	19748782		NA	NA	NA	NA	NA	NA	NA	NA
Os02g0520000	Similar to OSIGBa0113L04.1 protein. (Os02t0520000-00)	19750489	19751341		1	0	0	0	0	1	0	0
Os02g0520100	NUDIX hydrolase domain containing protein. (Os02t0520100-01)	19763406	19766514		5	1	0	1	1	1	0	1
Os02g0520500	Conserved hypothetical protein. (Os02t0520500-01)	19783516	19784129		2	0	1	1	0	0	0	0
Os02g0520750	Similar to H0209H04.3 protein. (Os02t0520750-01)	19799891	19803334		7	1	1	1	1	1	1	1
Os02g0520800	Similar to Ubiquinol-cytochrome c reductase iron-sulfur subunit; mitochondrial precursor (EC 1.10.2.2) (Rieske iron-sulfur protein) (RISP). (Os02t0520800-01)	19807947	19811189		7	1	1	1	1	1	1	1
Os02g0521100	Hypothetical conserved gene. (Os02t0521100-01)	19813682	19814263		5	1	0	1	1	0	1	1
Os02g0521300	C2 domain containing protein. (Os02t0521300-01)	19821015	19828077		7	1	1	1	1	1	1	1
Os02g0521700	Conserved hypothetical protein. (Os02t0521700-01)	19848692	19851717		7	1	1	1	1	1	1	1
Os02g0521800	Conserved hypothetical protein. (Os02t0521800-01)	19853413	19853863		3	0	0	1	1	0	1	0
Os02g0522100	Hypothetical conserved gene. (Os02t0522100-01),Conserved hypothetical protein. (Os02t0522100-02)	19865615	19867974		NA	NA	NA	NA	NA	NA	NA	NA
Os02g0522300	Hypothetical protein. (Os02t0522300-01),Hypothetical protein. (Os02t0522300-02),Hypothetical protein. (Os02t0522300-03)	19871955	19877754		NA	NA	NA	NA	NA	NA	NA	NA
Os02g0522700	Hypothetical conserved gene. (Os02t0522700-01)	19885882	19890007		7	1	1	1	1	1	1	1
Os02g0522800	Hypothetical protein. (Os02t0522800-01)	19894336	19899346		7	1	1	1	1	1	1	1
Os02g0523100	Hypothetical conserved gene. (Os02t0523100-00)	19911411	19912858		0	0	0	0	0	0	0	0
Os02g0523201	Non-protein coding transcript. (Os02t0523201-00)	19913668	19915161		NA	NA	NA	NA	NA	NA	NA	NA
Os02g0523300	Spc97/Spc98 family protein. (Os02t0523300-01)	19918024	19924392		7	1	1	1	1	1	1	1
Os02g0523500	Similar to 110 kDa 4SNc-Tudor domain protein (Fragment). (Os02t0523500-01),Similar to RNA binding protein Rp120. (Os02t0523500-02)	19925869	19932459	OsTudor-SN, involved in the transport and localization of prolamine RNAs	7	1	1	1	1	1	1	1
Os02g0523650	Non-protein coding transcript. (Os02t0523650-01)	19935140	19939272		NA	NA	NA	NA	NA	NA	NA	NA
Os02g0523800	Inositol polyphosphate kinase family protein. (Os02t0523800-01)	19948901	19952623		7	1	1	1	1	1	1	1
Os02g0524300	Similar to predicted protein. (Os02t0524300-00)	19986605	19988521		NA	NA	NA	NA	NA	NA	NA	NA
Os02g0524500	Zinc finger; RING-type domain containing protein. (Os02t0524500-00)	19993573	19994946		7	1	1	1	1	1	1	1
Os02g0524550	Non-protein coding transcript. (Os02t0524550-00)	19994975	19995264		NA	NA	NA	NA	NA	NA	NA	NA
Os02g0524600	WD40 repeat protein. (Os02t0524600-01)	20005238	20006936		7	1	1	1	1	1	1	1
Os02g0524800	Conserved hypothetical protein. (Os02t0524800-01)	20007246	20008669		NA	NA	NA	NA	NA	NA	NA	NA
Os02g0525100	Conserved hypothetical protein. (Os02t0525100-01)	20013326	20014078		7	1	1	1	1	1	1	1
Os02g0525400	Similar to Molybdenum cofactor synthesis protein 3 (Molybdopterin synthase sulfurylase) (MPT synthase sulfurylase). (Os02t0525400-01)	20019498	20024069		7	1	1	1	1	1	1	1
Os02g0525501	Hypothetical gene. (Os02t0525501-00)	20028967	20029413		1	0	0	0	0	0	1	0
Os02g0525600	Conserved hypothetical protein. (Os02t0525600-01)	20029940	20031202		7	1	1	1	1	1	1	1
Os02g0525900	Similar to Acetyl-coenzyme A synthetase 2 (EC 6.2.1.1) (Acetate--CoA ligase 2) (Acyl-activating enzyme 2). (Os02t0525900-01),Similar to Acetyl-coenzyme A synthetase 2 (EC 6.2.1.1) (Acetate--CoA ligase 2) (Acyl-activating enzyme 2). (Os02t0525900-02),Similar to H0502B11.5 protein. (Os02t0525900-03)	20046045	20051958		7	1	1	1	1	1	1	1
Os02g0526000	Conserved hypothetical protein. (Os02t0526000-01),Similar to H0502B11.6 protein. (Os02t0526000-03),Conserved hypothetical protein. (Os02t0526000-02)	20052383	20062630		6	0	1	1	1	1	1	1
Os02g0526400	Similar to ATP-dependent Clp protease ATP-binding subunit. (Os02t0526400-01)	20078966	20083231		7	1	1	1	1	1	1	1
Os02g0526500	Sterile alpha motif SAM domain containing protein. (Os02t0526500-01)	20083916	20087037		7	1	1	1	1	1	1	1
Os02g0526550	Hypothetical gene. (Os02t0526550-00)	20084382	20086976		7	1	1	1	1	1	1	1
Os02g0526600	Peptidase C12; ubiquitin carboxyl-terminal hydrolase 1 domain containing protein. (Os02t0526600-01)	20087188	20089197		7	1	1	1	1	1	1	1
Os02g0526650	Hypothetical gene. (Os02t0526650-01)	20095418	20096948		0	0	0	0	0	0	0	0
Os02g0526700	Conserved hypothetical protein. (Os02t0526700-00)	20098579	20099931		7	1	1	1	1	1	1	1
Os02g0527100	DEAD-like helicase; N-terminal domain containing protein. (Os02t0527100-01)	20121746	20130244		7	1	1	1	1	1	1	1
Os02g0527200	Conserved hypothetical protein. (Os02t0527200-01)	20130394	20131618		7	1	1	1	1	1	1	1
Os02g0527300	Similar to Heat shock transcription factor 31 (Fragment). (Os02t0527300-01)	20136754	20139857		7	1	1	1	1	1	1	1
Os02g0527500	Similar to predicted protein. (Os02t0527500-00)	20150061	20150456		3	1	0	1	1	0	0	0
Os02g0527600	Similar to CTR1-like protein kinase. (Os02t0527600-01)	20151217	20159128		7	1	1	1	1	1	1	1
Os02g0527650	Hypothetical conserved gene. (Os02t0527650-00)	20159471	20160621		NA	NA	NA	NA	NA	NA	NA	NA
Os02g0527700	Conserved hypothetical protein. (Os02t0527700-01)	20159699	20160867		NA	NA	NA	NA	NA	NA	NA	NA
Os02g0527800	Hypothetical gene. (Os02t0527800-00)	20165001	20165547		NA	NA	NA	NA	NA	NA	NA	NA
Os02g0527900	Hypothetical conserved gene. (Os02t0527900-00)	20169166	20170737		7	1	1	1	1	1	1	1
Os02g0527950	Hypothetical conserved gene. (Os02t0527950-00)	20171872	20172134		7	1	1	1	1	1	1	1
Os02g0528000	Hypothetical conserved gene. (Os02t0528000-00)	20174062	20178232		7	1	1	1	1	1	1	1
Os02g0528100	Protein of unknown function DUF662 family protein. (Os02t0528100-01),Similar to predicted protein. (Os02t0528100-02)	20179576	20181892		5	0	0	1	1	1	1	1
Os02g0528200	Similar to Branching enzyme-3. (Os02t0528200-01)	20182809	20185224		7	1	1	1	1	1	1	1
Os02g0528300	Hypothetical gene. (Os02t0528300-00)	20184051	20194023		7	1	1	1	1	1	1	1
Os02g0528500	Nucleic acid-binding; OB-fold domain containing protein. (Os02t0528500-01),Hypothetical protein. (Os02t0528500-02)	20203509	20212885		NA	NA	NA	NA	NA	NA	NA	NA
Os02g0528550	Hypothetical conserved gene. (Os02t0528550-00)	20217538	20219790		5	0	1	1	1	0	1	1
Os02g0528900	Similar to PDR9 ABC transporter. (Os02t0528900-01)	20233606	20247784		7	1	1	1	1	1	1	1
Os02g0529150	Similar to Autophagy-related protein 8D. (Os02t0529150-00)	20250162	20250696		0	0	0	0	0	0	0	0
Os02g0529400	Plant neutral invertase family protein. (Os02t0529400-01),Similar to Alkaline/neutral invertase. (Os02t0529400-02)	20264741	20269064		7	1	1	1	1	1	1	1
Os02g0529500	Similar to SNAP25-like protein C (Fragment). (Os02t0529500-01)	20271033	20273411		2	0	0	1	1	0	0	0
Os02g0529600	Similar to Xyloglucan 6-xylosyltransferase (EC 2.4.2.39) (AtXT1). (Os02t0529600-01)	20278673	20280579		7	1	1	1	1	1	1	1
Os02g0529700	Similar to Acidic ribosomal protein P2a-4 (Fragment). (Os02t0529700-01)	20282169	20285348		7	1	1	1	1	1	1	1
Os02g0529800	Cytochrome P450 family protein. (Os02t0529800-00)	20286222	20290359		1	0	0	0	0	1	0	0
Os02g0529900	Pentatricopeptide repeat domain containing protein. (Os02t0529900-01)	20293311	20296348		4	0	1	1	1	0	0	1
Os02g0530100	Heavy metal transport/detoxification protein domain containing protein. (Os02t0530100-01),Copper chaperone homolog CCH. (Os02t0530100-02)	20299231	20313246		7	1	1	1	1	1	1	1
Os02g0530300	Zinc finger; AN1-type domain containing protein. (Os02t0530300-01)	20315186	20315928		7	1	1	1	1	1	1	1
Os02g0530500	Conserved hypothetical protein. (Os02t0530500-01)	20330592	20331607		3	0	0	1	1	0	0	1
Os02g0530600	Poly(ADP-ribose) polymerase; regulatory region domain containing protein. (Os02t0530600-01),Similar to Poly. (Os02t0530600-02)	20336837	20341933		5	1	0	1	1	0	1	1
Os02g0531200	Bile acid:sodium symporter family protein. (Os02t0531200-01)	20376735	20383062		7	1	1	1	1	1	1	1
Os02g0531300	Conserved hypothetical protein. (Os02t0531300-01)	20384819	20386590		1	0	0	0	0	0	1	0
Os02g0531450	Hypothetical protein. (Os02t0531450-01)	20391357	20392205		4	1	1	1	0	0	0	1
Os02g0531600	PEBP family protein. (Os02t0531600-01)	20394044	20395966		1	0	0	0	0	1	0	0
Os02g0531900	Hypothetical conserved gene. (Os02t0531900-00)	20408971	20409472		NA	NA	NA	NA	NA	NA	NA	NA
Os02g0532300	Hypothetical conserved gene. (Os02t0532300-01),Alpha/beta hydrolase fold-1 domain containing protein. (Os02t0532300-02)	20418389	20422508		7	1	1	1	1	1	1	1
Os02g0532401	Hypothetical gene. (Os02t0532401-00)	20419452	20420277		2	0	0	0	0	0	1	1
Os02g0532500	Germin family protein. (Os02t0532500-01)	20424548	20425539		7	1	1	1	1	1	1	1
Os02g0532800	7TM GPCR; rhodopsin-like domain containing protein. (Os02t0532800-00)	20441068	20442070		7	1	1	1	1	1	1	1
Os02g0532900	Glycoside hydrolase; family 17 protein. (Os02t0532900-01),Similar to H0717B12.10 protein. (Os02t0532900-02)	20446241	20450208		7	1	1	1	1	1	1	1
Os02g0533000	FeS cluster biogenesis domain containing protein. (Os02t0533000-00)	20450486	20455799		7	1	1	1	1	1	1	1
Os02g0533200	SOUL haem-binding protein domain containing protein. (Os02t0533200-00)	20459432	20462222		7	1	1	1	1	1	1	1
Os02g0533300	Carbonic anhydrase; CAH1-like domain containing protein. (Os02t0533300-01)	20463274	20465852		6	1	1	1	1	0	1	1
Os02g0533700	Conserved hypothetical protein. (Os02t0533700-01)	20471997	20473059		7	1	1	1	1	1	1	1
Os02g0533800	Conserved hypothetical protein. (Os02t0533800-01)	20475494	20476476		7	1	1	1	1	1	1	1
Os02g0533900	Similar to Carbon-nitrogen hydrolase family protein. (Os02t0533900-01),Similar to Carbon-nitrogen hydrolase family protein. (Os02t0533900-02)	20476911	20480376		7	1	1	1	1	1	1	1
Os02g0534000	Conserved hypothetical protein. (Os02t0534000-00)	20480916	20481485		3	1	1	0	0	0	1	0
Os02g0534250	Hypothetical conserved gene. (Os02t0534250-00)	20487144	20487621		0	0	0	0	0	0	0	0
Os02g0534400	Cell wall invertase (EC 3.2.1.26). (Os02t0534400-01)	20509542	20514161		7	1	1	1	1	1	1	1
Os02g0534700	Pectinesterase inhibitor domain containing protein. (Os02t0534700-00)	20535657	20536193		1	0	0	0	1	0	0	0
Os02g0534800	Similar to 40S ribosomal protein S14 (Clone MCH2). (Os02t0534800-01)	20537366	20540466		7	1	1	1	1	1	1	1
Os02g0535000	Conserved hypothetical protein. (Os02t0535000-01),Conserved hypothetical protein. (Os02t0535000-02)	20541850	20544669		7	1	1	1	1	1	1	1
Os02g0535300	Hypothetical conserved gene. (Os02t0535300-00)	20550839	20551739		3	0	0	1	1	0	1	0
Os02g0535400	Conserved hypothetical protein. (Os02t0535400-01)	20554118	20556884		7	1	1	1	1	1	1	1
Os02g0535700	Protein of unknown function DUF1022 family protein. (Os02t0535700-01)	20577173	20581998		7	1	1	1	1	1	1	1
Os02g0535801	Hypothetical gene. (Os02t0535801-00)	20577287	20577524		7	1	1	1	1	1	1	1
Os02g0535901	Cyclin-like F-box domain containing protein. (Os02t0535901-00)	20585325	20586275		6	1	0	1	1	1	1	1
Os02g0536100	Conserved hypothetical protein. (Os02t0536100-01)	20608771	20610560		7	1	1	1	1	1	1	1
Os02g0536400	Nucleotide-binding; alpha-beta plait domain containing protein. (Os02t0536400-01),Hypothetical conserved gene. (Os02t0536400-02)	20618364	20622526		7	1	1	1	1	1	1	1
Os02g0536500	Conserved hypothetical protein. (Os02t0536500-01)	20624817	20625716		7	1	1	1	1	1	1	1
Os02g0536601	Hypothetical gene. (Os02t0536601-00)	20628094	20629168		NA	NA	NA	NA	NA	NA	NA	NA
Os02g0537000	Pectinesterase inhibitor domain containing protein. (Os02t0537000-01)	20661279	20662080		4	0	0	1	1	0	1	1
Os02g0537100	Pectinesterase inhibitor domain containing protein. (Os02t0537100-00)	20665256	20665825		0	0	0	0	0	0	0	0
Os02g0537200	Cyclin-like F-box domain containing protein. (Os02t0537200-01)	20669193	20672117		7	1	1	1	1	1	1	1
Os02g0537400	ATPase associated with various cellular activities; AAA-2 domain containing protein. (Os02t0537400-01)	20688222	20691506		6	1	1	1	1	0	1	1
Os02g0537500	Similar to E2F homolog. (Os02t0537500-01)	20695198	20700305		7	1	1	1	1	1	1	1

## Sheet: S04chr3
Genes in low diversity regions
Genes	Products	Position		Note	# of expressed tissues	Callus	Leaf	Panicle (before flowering)	Panicle (after flowering)	Root	Seed	Shoot
Os03g0659200	Similar to Ferredoxin. (Os03t0659200-01),Similar to Ferredoxin. (Os03t0659200-02),Similar to ferredoxin. (Os03t0659200-03)	26611392	26612186		7	1	1	1	1	1	1	1
Os03g0659233	Cytochrome b559 subunit alpha. (Os03t0659233-00)	26612195	26612446		6	1	1	1	1	0	1	1
Os03g0659266	Cytochrome b559 subunit beta. (Os03t0659266-00)	26612457	26612576		1	0	0	1	0	0	0	0
Os03g0659300	Glyoxalase/bleomycin resistance protein/dioxygenase domain containing protein. (Os03t0659300-01)	26612610	26615408		7	1	1	1	1	1	1	1
Os03g0659350	Hypothetical gene. (Os03t0659350-01)	26615001	26615854		7	1	1	1	1	1	1	1
Os03g0659400	DWNN domain domain containing protein. (Os03t0659400-01),Hypothetical conserved gene. (Os03t0659400-02)	26616325	26621815		7	1	1	1	1	1	1	1
Os03g0659700	Similar to LOB domain protein 12. (Os03t0659700-01)	26656305	26656957		5	1	0	1	1	1	1	0
Os03g0659800	Conserved hypothetical protein. (Os03t0659800-01)	26657185	26658230		6	1	0	1	1	1	1	1
Os03g0659900	Similar to S3 self-incompatibility locus-linked pollen 3.15 protein. (Os03t0659900-01),Similar to predicted protein. (Os03t0659900-02)	26661651	26669152		7	1	1	1	1	1	1	1
Os03g0660000	Hypothetical protein. (Os03t0660000-01)	26670687	26671343		6	1	1	1	1	0	1	1
Os03g0660050	Non-protein coding transcript. (Os03t0660050-00)	26671398	26672007		NA	NA	NA	NA	NA	NA	NA	NA
Os03g0660200	Similar to SAUR14 - auxin-responsive SAUR family member. (Os03t0660200-00)	26677185	26677748		2	0	0	1	1	0	0	0
Os03g0660400	Hypothetical conserved gene. (Os03t0660400-00)	26704177	26704491		0	0	0	0	0	0	0	0
Os03g0660700	Conserved hypothetical protein. (Os03t0660700-01)	26719329	26721139		7	1	1	1	1	1	1	1
Os03g0661250	Hypothetical gene. (Os03t0661250-00)	26754040	26756476		6	0	1	1	1	1	1	1
Os03g0661300	Beta-tubulin (Beta-3 tubulin) (Tubulin beta subunit). (Os03t0661300-01)	26753744	26757663		6	0	1	1	1	1	1	1
Os03g0661401	Hypothetical gene. (Os03t0661401-00)	26757024	26757360		6	0	1	1	1	1	1	1
Os03g0661500	Conserved hypothetical protein. (Os03t0661500-01)	26771056	26772620		7	1	1	1	1	1	1	1
Os03g0661600	Similar to Alpha-amylase/trypsin inhibitor (Antifungal protein). (Os03t0661600-01)	26783329	26784447		6	1	0	1	1	1	1	1
Os03g0661700	Non-protein coding transcript. (Os03t0661700-01)	26788093	26788944		NA	NA	NA	NA	NA	NA	NA	NA
Os03g0661800	PDZ/DHR/GLGF domain containing protein. (Os03t0661800-01)	26789532	26801216		7	1	1	1	1	1	1	1
Os03g0661900	Peptidase; trypsin-like serine and cysteine domain containing protein. (Os03t0661900-01)	26803172	26805965		3	0	0	1	1	0	1	0
Os03g0662000	Similar to Dihydrolipoyl dehydrogenase; mitochondrial precursor (EC 1.8.1.4) (Glycine cleavage system L protein) (Dihydrolipoamide dehydrogenase). (Os03t0662000-01)	26810680	26815544		7	1	1	1	1	1	1	1
Os03g0663100	PDZ/DHR/GLGF domain containing protein. (Os03t0663100-01)	26829789	26833877		4	1	0	1	1	0	1	0
Os03g0663201	Similar to cDNA clone:J033060E19; full insert sequence. (Os03t0663201-00)	26840118	26841022		0	0	0	0	0	0	0	0
Os03g0663400	Similar to Thaumatin-like protein. (Os03t0663400-01),Similar to Thaumatin-like protein. (Os03t0663400-02),Similar to Thaumatin-like protein. (Os03t0663400-03)	26843934	26844776		7	1	1	1	1	1	1	1
Os03g0663500	Similar to Osmotin precursor. (Os03t0663500-00)	26845402	26846273		7	1	1	1	1	1	1	1
Os03g0663700	Similar to Type I inositol-1;4;5-trisphosphate 5-phosphatase CVP2 (EC 3.1.3.56) (Cotyledon vascular pattern 2 protein). (Os03t0663700-01)	26875124	26879745		7	1	1	1	1	1	1	1
Os03g0663800	Globulin 1 (Fragment). (Os03t0663800-01)	26882796	26883904		2	1	0	0	0	0	1	0
Os03g0663900	Hypothetical conserved gene. (Os03t0663900-00)	26884894	26887539		1	1	0	0	0	0	0	0
Os03g0664300	Hypothetical conserved gene. (Os03t0664300-00)	26904819	26906198		NA	NA	NA	NA	NA	NA	NA	NA
Os03g0664400	Fibroin. (Os03t0664400-01),Expressed protein (With alternative splicing). (Os03t0664400-02)	26907020	26907968		3	0	0	0	0	1	1	1
Os03g0664600	Hypothetical conserved gene. (Os03t0664600-00)	26925931	26926831		2	0	0	0	0	1	0	1
Os03g0664650	Hypothetical gene. (Os03t0664650-00)	26925946	26926942		3	0	0	0	1	1	0	1
Os03g0664700	RNA polymerase II accessory factor; Cdc73 domain containing protein. (Os03t0664700-01)	26928475	26930675		7	1	1	1	1	1	1	1
Os03g0664800	Acyl-CoA N-acyltransferase domain containing protein. (Os03t0664800-01)	26930946	26931806		5	1	1	0	1	0	1	1
Os03g0664900	Similar to hydrolase. (Os03t0664900-00)	26946677	26948869		NA	NA	NA	NA	NA	NA	NA	NA
Os03g0664950	Non-protein coding transcript. (Os03t0664950-01)	26946899	26948416		NA	NA	NA	NA	NA	NA	NA	NA
Os03g0665000	Hypothetical conserved gene. (Os03t0665000-00)	26958650	26959036		1	0	0	0	0	1	0	0
Os03g0665101	Similar to GCN5-related N-acetyltransferase (GNAT) family protein. (Os03t0665101-00)	26959325	26959594		6	1	0	1	1	1	1	1
Os03g0665200	Protein of unknown function DUF581 family protein. (Os03t0665200-01)	26963198	26966131		7	1	1	1	1	1	1	1
Os03g0665700	Similar to predicted protein. (Os03t0665700-00)	27000992	27001559		7	1	1	1	1	1	1	1
Os03g0665751	Hypothetical gene. (Os03t0665751-00)	27004718	27005669		7	1	1	1	1	1	1	1
Os03g0665800	Armadillo-type fold domain containing protein. (Os03t0665800-01)	27004446	27007488		7	1	1	1	1	1	1	1
Os03g0665950	Conserved hypothetical protein. (Os03t0665950-01)	27011914	27012904		7	1	1	1	1	1	1	1
Os03g0666100	Guanine nucleotide-exchange protein GEP1. (Os03t0666100-00)	27013243	27018657		7	1	1	1	1	1	1	1
Os03g0666200	Pleckstrin homology-type domain containing protein. (Os03t0666200-01)	27018718	27022642		7	1	1	1	1	1	1	1
Os03g0666300	Hypothetical conserved gene. (Os03t0666300-00)	27027747	27029182		1	0	0	1	0	0	0	0
Os03g0666500	Similar to Ras-related protein RHA1. (Os03t0666500-01),Similar to Ras-related protein RHA1. (Os03t0666500-02),Similar to Ras-related protein RHA1. (Os03t0666500-03)	27045189	27051624		7	1	1	1	1	1	1	1
Os03g0666600	UDP-glucuronosyl/UDP-glucosyltransferase family protein. (Os03t0666600-01)	27048712	27050422		2	0	0	1	0	1	0	0
Os03g0666700	TRAM; LAG1 and CLN8 homology domain containing protein. (Os03t0666700-01),TRAM; LAG1 and CLN8 homology domain containing protein. (Os03t0666700-02)	27051751	27055209		7	1	1	1	1	1	1	1
Os03g0666800	Hypothetical protein. (Os03t0666800-01)	27057529	27058636		3	1	0	1	0	0	0	1
Os03g0666850	Hypothetical conserved gene. (Os03t0666850-01)	27059892	27062870		7	1	1	1	1	1	1	1
Os03g0667100	Similar to NPR1-like protein. (Os03t0667100-01),Ankyrin domain containing protein. (Os03t0667100-02),Similar to BTB/POZ domain containing protein; expressed. (Os03t0667100-03)	27070713	27078224		7	1	1	1	1	1	1	1
Os03g0667201	Photosystem II reaction center protein L. (Os03t0667201-00)	27079226	27079342		NA	NA	NA	NA	NA	NA	NA	NA
Os03g0667300	Similar to Metal transport protein. (Os03t0667300-00)	27087398	27088590		2	0	0	0	0	1	0	1
Os03g0667400	Similar to Iron regulated metal transporter. (Os03t0667400-01)	27094644	27098151		7	1	1	1	1	1	1	1
Os03g0667500	Similar to Metal transport protein. (Os03t0667500-01)	27097230	27102994		7	1	1	1	1	1	1	1
Os03g0667700	Similar to RanBP1 domain containing protein; expressed. (Os03t0667700-01)	27104253	27109470		7	1	1	1	1	1	1	1
Os03g0667800	Ribosomal protein S21e family protein. (Os03t0667800-00)	27119624	27120755		7	1	1	1	1	1	1	1
Os03g0667900	Hypothetical conserved gene. (Os03t0667900-00)	27124776	27125734		NA	NA	NA	NA	NA	NA	NA	NA
Os03g0668000	Cyclin-like F-box domain containing protein. (Os03t0668000-01),Cyclin-like F-box domain containing protein. (Os03t0668000-02)	27128047	27130461		7	1	1	1	1	1	1	1
Os03g0668033	Hypothetical gene. (Os03t0668033-01)	27131520	27134608		7	1	1	1	1	1	1	1
Os03g0668300	Conserved hypothetical protein. (Os03t0668300-01),Hypothetical conserved gene. (Os03t0668300-02)	27148598	27152592		7	1	1	1	1	1	1	1
Os03g0668400	Peptidase C12; ubiquitin carboxyl-terminal hydrolase 1 domain containing protein. (Os03t0668400-01)	27155473	27162542		7	1	1	1	1	1	1	1
Os03g0668500	Conserved hypothetical protein. (Os03t0668500-01)	27174053	27175393		7	1	1	1	1	1	1	1
Os03g0668900	Conserved hypothetical protein. (Os03t0668900-01)	27188627	27190843		7	1	1	1	1	1	1	1
Os03g0669000	Similar to RNA helicase (Fragment). (Os03t0669000-01),Similar to cDNA clone:J013120J20; full insert sequence. (Os03t0669000-02)	27191685	27196430		7	1	1	1	1	1	1	1
Os03g0669100	Similar to predicted protein. (Os03t0669100-01),Similar to Deoxyuridine 5'-triphosphate nucleotidohydrolase (EC 3.6.1.23) (dUTPase) (dUTP pyrophosphatase) (P18). (Os03t0669100-02)	27207361	27208348		7	1	1	1	1	1	1	1
Os03g0669200	Similar to GTP binding protein2. (Os03t0669200-01)	27209617	27217468		7	1	1	1	1	1	1	1
Os03g0669300	Beta-1;3-glucanase-like protein. (Os03t0669300-01),Beta-1;3-glucanase-like protein. (Os03t0669300-02),Glycoside hydrolase; family 17 protein. (Os03t0669300-03)	27218691	27221443		7	1	1	1	1	1	1	1
Os03g0669600	Hypothetical protein. (Os03t0669600-01),Hypothetical protein. (Os03t0669600-02)	27231398	27233196		7	1	1	1	1	1	1	1
Os03g0669800	Zinc finger; RING/FYVE/PHD-type domain containing protein. (Os03t0669800-01)	27244356	27249198		7	1	1	1	1	1	1	1
Os03g0669900	Hypothetical conserved gene. (Os03t0669900-00)	27251645	27253508		0	0	0	0	0	0	0	0
Os03g0670000	Protein of unknown function DUF1713; mitochondria domain containing protein. (Os03t0670000-01),Protein of unknown function DUF1713; mitochondria domain containing protein. (Os03t0670000-02)	27253707	27255264		7	1	1	1	1	1	1	1
Os03g0670100	Similar to ATP-binding protein of ABC transporter. (Os03t0670100-01)	27256287	27259734		7	1	1	1	1	1	1	1
Os03g0670200	Similar to YJR013Wp (Fragment). (Os03t0670200-01),Similar to PNT1. (Os03t0670200-02)	27259840	27262441		7	1	1	1	1	1	1	1
Os03g0670700	Similar to Glycine-rich RNA-binding; abscisic acid-inducible protein. (Os03t0670700-01),Similar to Glycine-rich protein. (Os03t0670700-02),Similar to Glycine rich RNA binding protein. (Os03t0670700-03),Similar to Glycine-rich protein. (Os03t0670700-04)	27271033	27272132		7	1	1	1	1	1	1	1
Os03g0671000	Similar to Helix-loop-helix DNA-binding domain containing protein. (Os03t0671000-00)	27277101	27279946		0	0	0	0	0	0	0	0
Os03g0671800	Helix-loop-helix DNA-binding domain containing protein. (Os03t0671800-01)	27316121	27320467		3	0	0	1	1	1	0	0
Os03g0672300	Similar to Pyruvate kinase isozyme A; chloroplast precursor (EC 2.7.1.40). (Os03t0672300-01),Similar to Pyruvate kinase isozyme A; chloroplast precursor (EC 2.7.1.40). (Os03t0672300-02)	27337643	27341650		7	1	1	1	1	1	1	1
Os03g0672400	Conserved hypothetical protein. (Os03t0672400-01)	27342289	27345330		6	1	0	1	1	1	1	1
Os03g0672500	Hypothetical conserved gene. (Os03t0672500-00)	27352750	27353472		4	1	0	1	1	0	1	0
Os03g0672700	Hypothetical protein. (Os03t0672700-01)	27358333	27359752		7	1	1	1	1	1	1	1
Os03g0672900	Hypothetical conserved gene. (Os03t0672900-00)	27388218	27390029		3	0	0	1	0	1	0	1
Os03g0673000	Similar to Knotted1-type homeobox protein OSH10 (Fragment). (Os03t0673000-00)	27392757	27393066		2	0	1	0	0	0	0	1
Os03g0673400	Hypothetical protein. (Os03t0673400-01)	27413152	27413680		7	1	1	1	1	1	1	1
Os03g0673500	Similar to Homeobox protein knotted-1-like 4. (Os03t0673500-00)	27416053	27421211		0	0	0	0	0	0	0	0
Os03g0673600	Conserved hypothetical protein. (Os03t0673600-01),Conserved hypothetical protein. (Os03t0673600-02)	27428062	27429187		7	1	1	1	1	1	1	1
Os03g0673700	Similar to predicted protein. (Os03t0673700-01)	27433917	27434405		7	1	1	1	1	1	1	1
Os03g0673800	Protein of unknown function DUF221 domain containing protein. (Os03t0673800-01),Similar to predicted protein. (Os03t0673800-02)	27434597	27443165		7	1	1	1	1	1	1	1
Os03g0674300	Similar to PGPS/D5 (Fragment). (Os03t0674300-01)	27465414	27468819		7	1	1	1	1	1	1	1
Os03g0674600	Similar to Growth-regulating factor 3. (Os03t0674600-01)	27490015	27494346		7	1	1	1	1	1	1	1

## Sheet: S05chr4
Genes in low diversity regions
Genes	Products	Position		Note	# of expressed tissues	Callus	Leaf	Panicle (before flowering)	Panicle (after flowering)	Root	Seed	Shoot
Os04g0516600	Pyridoxal phosphate-dependent transferase; major region; subdomain 1 domain containing protein. (Os04t0516600-01)	26325958	26329859		6	1	1	1	1	0	1	1
Os04g0516701	Hypothetical gene. (Os04t0516701-00)	26326093	26328430		6	1	1	1	1	0	1	1
Os04g0516800	Conserved hypothetical protein. (Os04t0516800-01)	26332052	26333778		1	1	0	0	0	0	0	0
Os04g0516900	Conserved hypothetical protein. (Os04t0516900-01)	26332280	26334182		1	1	0	0	0	0	0	0
Os04g0517000	Conserved hypothetical protein. (Os04t0517000-01)	26334819	26336932		7	1	1	1	1	1	1	1
Os04g0517100	Similar to OSIGBa0145M07.4 protein. (Os04t0517100-01)	26342198	26344032		7	1	1	1	1	1	1	1
Os04g0517300	Protein of unknown function DUF647 family protein. (Os04t0517300-01)	26354837	26359190		7	1	1	1	1	1	1	1
Os04g0517400	Conserved hypothetical protein. (Os04t0517400-01)	26362901	26365040		7	1	1	1	1	1	1	1
Os04g0517500	Similar to Phosphoenolpyruvate carboxylase kinase 4. (Os04t0517500-01)	26366969	26368350		7	1	1	1	1	1	1	1
Os04g0517600	Similar to Gibberellin 3-beta-dioxygenase 2-2. (Os04t0517600-00)	26372253	26372874		NA	NA	NA	NA	NA	NA	NA	NA
Os04g0517700	Serine/threonine protein kinase-related domain containing protein. (Os04t0517700-01)	26383909	26384739		0	0	0	0	0	0	0	0
Os04g0517900	Auxin responsive SAUR protein family protein. (Os04t0517900-01)	26395906	26396655		1	1	0	0	0	0	0	0
Os04g0518000	Similar to Adenosine kinase (Fragment). (Os04t0518000-01)	26397396	26401523		7	1	1	1	1	1	1	1
Os04g0518100	Phenylalanine ammonia-lyase. (Os04t0518100-01)	26406044	26409225		7	1	1	1	1	1	1	1
Os04g0518150	Hypothetical gene. (Os04t0518150-00)	26407244	26408200		7	1	1	1	1	1	1	1
Os04g0518200	Conserved hypothetical protein. (Os04t0518200-01),Conserved hypothetical protein. (Os04t0518200-02)	26410292	26414430		NA	NA	NA	NA	NA	NA	NA	NA
Os04g0518400	Similar to Phenylalanine ammonia-lyase (Fragment). (Os04t0518400-01)	26426243	26428882		6	0	1	1	1	1	1	1
Os04g0518466	Hypothetical gene. (Os04t0518466-00)	26427427	26428273		5	0	1	1	1	1	0	1
Os04g0518600	Hypothetical protein. (Os04t0518600-01)	26442547	26443249		7	1	1	1	1	1	1	1
Os04g0518650	Conserved hypothetical protein. (Os04t0518650-01)	26443872	26445992		7	1	1	1	1	1	1	1
Os04g0518800	Similar to Lysine decarboxylase-like protein. (Os04t0518800-01)	26458565	26462670		3	0	0	1	1	1	0	0
Os04g0519100	Similar to OSIGBa0102I15.8 protein. (Os04t0519100-00)	26476083	26478025		NA	NA	NA	NA	NA	NA	NA	NA
Os04g0519700	Similar to Auxin response factor 10. (Os04t0519700-01)	26512529	26515353		7	1	1	1	1	1	1	1
Os04g0519900	Hypothetical protein. (Os04t0519900-01)	26523173	26524497		7	1	1	1	1	1	1	1
Os04g0519925	Similar to OSIGBa0145G11.5 protein. (Os04t0519925-00)	26526817	26532937		7	1	1	1	1	1	1	1
Os04g0519950	Non-protein coding gene. (Os04t0519950-00)	26534997	26535161		NA	NA	NA	NA	NA	NA	NA	NA
Os04g0519975	Similar to predicted protein. (Os04t0519975-00)	26535174	26535369		NA	NA	NA	NA	NA	NA	NA	NA
Os04g0520000	S1; RNA binding domain containing protein. (Os04t0520000-01)	26535994	26540609		7	1	1	1	1	1	1	1
Os04g0520700	Protein of unknown function DUF584 family protein. (Os04t0520700-01)	26573869	26575027		7	1	1	1	1	1	1	1
Os04g0520800	Hypothetical conserved gene. (Os04t0520800-00)	26586503	26587288		1	0	0	1	0	0	0	0
Os04g0520900	Pentatricopeptide repeat domain containing protein. (Os04t0520900-01),Similar to OSIGBa0131L05.6 protein. (Os04t0520900-02)	26589867	26592932		7	1	1	1	1	1	1	1
Os04g0521100	Major intrinsic protein family protein. (Os04t0521100-01)	26598439	26600930		4	1	0	1	1	1	0	0
Os04g0521300	Hypothetical protein. (Os04t0521300-01)	26602947	26605106		7	1	1	1	1	1	1	1
Os04g0521600	Alcohol dehydrogenase; zinc-containing; conserved site domain containing protein. (Os04t0521600-01)	26607328	26610486		2	0	0	1	1	0	0	0
Os04g0521700	Conserved hypothetical protein. (Os04t0521700-01)	26610855	26613079		7	1	1	1	1	1	1	1
Os04g0521800	Peptidase M20 family protein. (Os04t0521800-01),Similar to OSIGBa0131L05.10 protein. (Os04t0521800-02)	26613910	26617439		7	1	1	1	1	1	1	1
Os04g0521900	Conserved hypothetical protein. (Os04t0521900-01)	26617414	26618189		7	1	1	1	1	1	1	1
Os04g0522100	Similar to OSIGBa0131L05.12 protein. (Os04t0522100-00)	26619590	26619991		3	1	0	0	0	1	1	0
Os04g0522500	2OG-Fe(II) oxygenase domain containing protein. (Os04t0522500-01)	26629876	26633521		5	1	1	1	1	0	1	0
Os04g0522750	Hypothetical conserved gene. (Os04t0522750-00)	26652782	26656197		7	1	1	1	1	1	1	1
Os04g0522800	Photosystem II oxygen evolving complex protein PsbQ family protein. (Os04t0522800-01)	26658010	26665944		7	1	1	1	1	1	1	1
Os04g0522900	Non-protein coding transcript. (Os04t0522900-01)	26659566	26660375		NA	NA	NA	NA	NA	NA	NA	NA
Os04g0523000	Photosystem II oxygen evolving complex protein PsbQ family protein. (Os04t0523000-00)	26667051	26667949		7	1	1	1	1	1	1	1
Os04g0523100	Homeodomain-like containing protein. (Os04t0523100-01),Similar to OSIGBa0153E02-OSIGBa0093I20.5 protein. (Os04t0523100-02)	26667825	26672879		6	0	1	1	1	1	1	1
Os04g0523200	Up-frameshift suppressor 2 family protein. (Os04t0523200-01)	26676414	26678996		0	0	0	0	0	0	0	0
Os04g0523350	Similar to Initiation factor eIF-4 gamma; middle%3B Up-frameshift suppressor 2. (Os04t0523350-00)	26682535	26683086		0	0	0	0	0	0	0	0
Os04g0523500	Hypothetical conserved gene. (Os04t0523500-00)	26698317	26702821		2	1	0	0	1	0	0	0
Os04g0523600	UDP-glucuronosyl/UDP-glucosyltransferase family protein. (Os04t0523600-01)	26705204	26706934		7	1	1	1	1	1	1	1
Os04g0523650	Conserved hypothetical protein. (Os04t0523650-01)	26705553	26707065		7	1	1	1	1	1	1	1
Os04g0523700	Similar to OSIGBa0153E02-OSIGBa0093I20.9 protein. (Os04t0523700-00)	26713005	26714673		4	1	1	0	1	1	0	0
Os04g0523900	Hypothetical gene. (Os04t0523900-00)	26717524	26718003		NA	NA	NA	NA	NA	NA	NA	NA
Os04g0524300	A-type response regulator 5.,Cytokinin signalling. (Os04t0524300-01)	26726381	26727600		1	1	0	0	0	0	0	0
Os04g0524400	Conserved hypothetical protein. (Os04t0524400-01)	26732020	26735942		7	1	1	1	1	1	1	1
Os04g0524500	Oligopeptide transporter OPT superfamily protein. (Os04t0524500-01)	26735870	26739813		7	1	1	1	1	1	1	1
Os04g0524600	Oligopeptide transporter OPT superfamily protein. (Os04t0524600-01)	26746894	26751416		7	1	1	1	1	1	1	1
Os04g0524700	Conserved hypothetical protein. (Os04t0524700-01)	26749895	26751691		7	1	1	1	1	1	1	1
Os04g0524800	Conserved hypothetical protein. (Os04t0524800-01)	26752530	26754325		3	0	0	1	1	0	1	0
Os04g0524900	Similar to OSIGBa0153E02-OSIGBa0093I20.16 protein. (Os04t0524900-00)	26752985	26755945		5	1	0	1	1	1	1	0
Os04g0525000	Protein of unknown function DUF177 domain containing protein. (Os04t0525000-01)	26757148	26758948		7	1	1	1	1	1	1	1
Os04g0525100	UDP-glucuronosyl/UDP-glucosyltransferase family protein. (Os04t0525100-01)	26759741	26761432		5	0	1	1	1	1	0	1
Os04g0525200	UDP-glucuronosyl/UDP-glucosyltransferase family protein. (Os04t0525200-01)	26762957	26766594		3	0	1	0	0	1	0	1
Os04g0525600	ATP-dependent Clp protease proteolytic subunit (EC 3.4.21.92) (Endopeptidase Clp). (Os04t0525600-01),Similar to ATP-dependent Clp protease proteolytic subunit. (Os04t0525600-02)	26783821	26784964		7	1	1	1	1	1	1	1
Os04g0525700	Similar to Serine carboxypeptidase II precursor (EC 3.4.16.6) (Carboxypeptidase D) (Bri1 suppressor 1) [Contains: Serine carboxypeptidase II chain A%3B Serine carboxypeptidase II chain B]. (Os04t0525700-01)	26786726	26791300		5	1	0	1	1	1	0	1
Os04g0525800	Similar to OSIGBa0115K01-H0319F09.1 protein. (Os04t0525800-00)	26795214	26796007		4	1	0	1	0	1	1	0
Os04g0525900	Major facilitator superfamily protein. (Os04t0525900-01)	26799193	26806821		7	1	1	1	1	1	1	1

## Sheet: S06chr4
Genes in low diversity regions
Genes	Products	Position		Note	# of expressed tissues	Callus	Leaf	Panicle (before flowering)	Panicle (after flowering)	Root	Seed	Shoot
Os04g0662400	Auxin responsive SAUR protein family protein. (Os04t0662400-01)	34303606	34304655		4	1	0	1	1	1	0	0
Os04g0662600	Similar to Flavanone 3-hydroxylase. (Os04t0662600-00)	34308795	34311513		4	0	0	1	1	1	1	0
Os04g0662700	Similar to GTP cyclohydrolase I (EC 3.5.4.16). (Os04t0662700-01),Similar to GTP cyclohydrolase 1 isoform TaA. (Os04t0662700-02)	34313342	34317924		7	1	1	1	1	1	1	1
Os04g0662800	Regulator of chromosome condensation; RCC1 domain containing protein. (Os04t0662800-01)	34321619	34327745		7	1	1	1	1	1	1	1
Os04g0662900	RNA polymerase III transcriptional repressor; MAF1 domain containing protein. (Os04t0662900-01),RNA polymerase III transcriptional repressor; MAF1 domain containing protein. (Os04t0662900-02)	34328138	34331688		7	1	1	1	1	1	1	1
Os04g0663100	IQ calmodulin-binding region domain containing protein. (Os04t0663100-01)	34339198	34345087		7	1	1	1	1	1	1	1
Os04g0663200	Zinc finger; CCCH-type domain containing protein. (Os04t0663200-01),Similar to OSIGBa0099L20.3 protein. (Os04t0663200-02)	34347849	34349361		7	1	1	1	1	1	1	1
Os04g0663300	Similar to PHD finger-like domain protein 5A (Splicing factor 3B associated 14 kDa protein) (SF3b14b). (Os04t0663300-01)	34353675	34355685		7	1	1	1	1	1	1	1
Os04g0663500	Similar to OSIGBa0099L20.5 protein. (Os04t0663500-00)	34355914	34358312		7	1	1	1	1	1	1	1
Os04g0663600	Similar to WUSCHEL-related homeobox 1A. (Os04t0663600-00)	34359559	34360609		0	0	0	0	0	0	0	0
Os04g0663700	TLDc domain containing protein. (Os04t0663700-01)	34368273	34372086		7	1	1	1	1	1	1	1
Os04g0663800	Similar to Peptidyl-prolyl cis-trans isomerase 1 (EC 5.2.1.8) (Rotamase Pin1) (PPIase Pin1) (PIN1At). (Os04t0663800-01)	34372325	34374774		7	1	1	1	1	1	1	1
Os04g0664300	Conserved hypothetical protein. (Os04t0664300-01)	34384710	34386235		3	1	0	0	1	0	0	1
Os04g0664400	Auxin response factor 1. (Os04t0664400-01),Similar to Auxin response factor 11. (Os04t0664400-02)	34387312	34393583		4	1	0	0	1	1	1	0
Os04g0664500	Similar to Agmatine coumaroyltransferase. (Os04t0664500-01)	34424636	34426313		0	0	0	0	0	0	0	0
Os04g0664600	Similar to H1005F08.3 protein. (Os04t0664600-00)	34428374	34429734		0	0	0	0	0	0	0	0
Os04g0664800	Similar to Cell wall invertase (EC 3.2.1.26). (Os04t0664800-00)	34440119	34442617		0	0	0	0	0	0	0	0
Os04g0664900	Similar to H1005F08.5 protein. (Os04t0664900-01)	34443181	34445703		2	1	0	0	0	1	0	0
Os04g0665000	CHCH domain containing protein. (Os04t0665000-01)	34446508	34448931		7	1	1	1	1	1	1	1
Os04g0665200	Similar to S-adenosyl-L-methionine:salicylic acid carboxyl methyltransferase-like protein. (Os04t0665200-01)	34449436	34451753		2	1	0	0	0	1	0	0
Os04g0665400	Similar to H1005F08.7 protein. (Os04t0665400-01),Similar to H1005F08.7 protein. (Os04t0665400-02),Similar to H1005F08.7 protein. (Os04t0665400-03)	34463071	34465893		7	1	1	1	1	1	1	1
Os04g0665500	Similar to BAF60b domain protein. (Os04t0665500-01)	34467795	34471715		7	1	1	1	1	1	1	1
Os04g0665600	Similar to Phosphate starvation response regulator-like protein. (Os04t0665600-01)	34471955	34474918		6	0	1	1	1	1	1	1
Os04g0665666	Hypothetical protein. (Os04t0665666-01)	34481088	34481875		4	0	0	1	1	0	1	1
Os04g0665700	K Homology; type 1; subgroup domain containing protein. (Os04t0665700-01)	34482163	34485407		7	1	1	1	1	1	1	1
Os04g0665800	Conserved hypothetical protein. (Os04t0665800-01),Conserved hypothetical protein. (Os04t0665800-02),Similar to H1005F08.12 protein. (Os04t0665800-03)	34485648	34489118		7	1	1	1	1	1	1	1
Os04g0666800	Conserved hypothetical protein. (Os04t0666800-01)	34537560	34538614		6	0	1	1	1	1	1	1
Os04g0666900	Similar to H1005F08.22 protein. (Os04t0666900-01),Similar to H1005F08.22 protein. (Os04t0666900-02)	34539308	34547493		7	1	1	1	1	1	1	1
Os04g0667000	Tafazzin family protein. (Os04t0667000-01)	34553504	34557335		7	1	1	1	1	1	1	1
Os04g0667033	Non-protein coding gene. (Os04t0667033-00)	34553518	34555793		NA	NA	NA	NA	NA	NA	NA	NA
Os04g0667100	Hypothetical protein. (Os04t0667100-01)	34558232	34563325		7	1	1	1	1	1	1	1
Os04g0667200	Similar to H1005F08.24 protein. (Os04t0667200-01)	34559226	34562660		6	0	1	1	1	1	1	1
Os04g0667300	Similar to Fe2+ dioxygenase-like. (Os04t0667300-01)	34564775	34569045		5	1	0	1	0	1	1	1
Os04g0667400	2OG-Fe(II) oxygenase domain containing protein. (Os04t0667400-01)	34566840	34569986		5	1	0	1	0	1	1	1
Os04g0667500	Similar to Candida glabrata strain CBS138 chromosome C complete sequence. (Os04t0667500-01)	34572353	34576477		7	1	1	1	1	1	1	1
Os04g0667600	Heavy metal transport/detoxification protein domain containing protein. (Os04t0667600-01)	34580329	34581091		7	1	1	1	1	1	1	1
Os04g0667700	Similar to Actin-related protein 8A. (Os04t0667700-01)	34582622	34586702		7	1	1	1	1	1	1	1
Os04g0667800	Ubiquitin-conjugating enzyme (EC 6.3.2.19) (Ubiquitin carrier protein). (Os04t0667800-01),Similar to Ubiquitin carrier protein. (Os04t0667800-02)	34587357	34589720		7	1	1	1	1	1	1	1
Os04g0667850	Non-protein coding gene. (Os04t0667850-00)	34587576	34589465		NA	NA	NA	NA	NA	NA	NA	NA
Os04g0667900	Regulatory protein RecX family protein. (Os04t0667900-01),Similar to regulatory protein RecX. (Os04t0667900-02)	34590854	34594495		7	1	1	1	1	1	1	1
Os04g0668000	Conserved hypothetical protein. (Os04t0668000-01)	34594659	34595244		6	0	1	1	1	1	1	1
Os04g0668200	Conserved hypothetical protein. (Os04t0668200-01)	34598509	34602390		2	0	0	1	1	0	0	0
Os04g0668300	Conserved hypothetical protein. (Os04t0668300-01)	34603660	34604158		2	0	0	1	1	0	0	0
Os04g0668350	Hypothetical conserved gene. (Os04t0668350-01)	34605839	34606190		3	0	1	1	1	0	0	0
Os04g0668400	Conserved hypothetical protein. (Os04t0668400-01)	34605847	34606350		2	0	0	1	1	0	0	0
Os04g0668600	Kelch-type beta propeller domain containing protein. (Os04t0668600-01)	34609509	34611320		7	1	1	1	1	1	1	1
Os04g0668700	Phosphatidylinositol 3- and 4-kinase; catalytic domain containing protein. (Os04t0668700-01),Similar to phosphatidylinositol 3- and 4-kinase family protein. (Os04t0668700-02)	34613439	34616088		7	1	1	1	1	1	1	1
Os04g0668800	Putative thiol-disulphide oxidoreductase DCC family protein. (Os04t0668800-01)	34618691	34622162		7	1	1	1	1	1	1	1
Os04g0668900	Similar to Plastid terminal oxidase. (Os04t0668900-01)	34622099	34625104		7	1	1	1	1	1	1	1
Os04g0669100	Conserved hypothetical protein. (Os04t0669100-01)	34627294	34630323		7	1	1	1	1	1	1	1
Os04g0669200	Similar to Ethylene response factor 2 (Ethylene response factor 3). (Os04t0669200-01)	34632907	34633727		7	1	1	1	1	1	1	1
Os04g0669250	Non-protein coding transcript. (Os04t0669250-00)	34634157	34634919		NA	NA	NA	NA	NA	NA	NA	NA
Os04g0669300	EF hand domain containing protein. (Os04t0669300-01)	34637418	34641328		2	0	0	1	1	0	0	0
Os04g0669400	Conserved hypothetical protein. (Os04t0669400-01)	34641683	34642917		7	1	1	1	1	1	1	1
Os04g0669450	Hypothetical gene. (Os04t0669450-00)	34641718	34642616		7	1	1	1	1	1	1	1
Os04g0669500	Phospholipase/carboxylesterase domain containing protein. (Os04t0669500-01)	34647372	34649907		7	1	1	1	1	1	1	1
Os04g0669600	Phospholipase/carboxylesterase domain containing protein. (Os04t0669600-01)	34650103	34651621		7	1	1	1	1	1	1	1
Os04g0669700	Similar to H0818H01.9 protein. (Os04t0669700-00)	34652330	34654113		7	1	1	1	1	1	1	1
Os04g0669800	Methylthioribose kinase (EC 2.7.1.100). (Os04t0669800-01)	34654726	34657839		7	1	1	1	1	1	1	1
Os04g0669900	Methylthioribose kinase domain containing protein. (Os04t0669900-00)	34660879	34663629		7	1	1	1	1	1	1	1
Os04g0670000	Reticulon family protein. (Os04t0670000-01)	34665680	34668594		7	1	1	1	1	1	1	1
Os04g0670100	Similar to H0818H01.13 protein. (Os04t0670100-00)	34670808	34672217		4	1	0	1	0	1	0	1
Os04g0670200	Similar to Oryzain beta chain precursor (EC 3.4.22.-). (Os04t0670200-01),Similar to cDNA clone:006-207-E09; full insert sequence. (Os04t0670200-02)	34672546	34675922		7	1	1	1	1	1	1	1
Os04g0670266	Hypothetical gene. (Os04t0670266-00)	34673443	34675614		7	1	1	1	1	1	1	1
Os04g0670332	Hypothetical genes. (Os04t0670332-00)	34699043	34700655		7	1	1	1	1	1	1	1
Os04g0670400	Ovarian tumour; otubain domain containing protein. (Os04t0670400-01),Similar to H0624F09.2 protein. (Os04t0670400-02)	34700258	34704849		7	1	1	1	1	1	1	1
Os04g0670500	Cysteine protease 1 precursor (EC 3.4.22.-) (OsCP1). (Os04t0670500-01)	34705184	34707096		1	0	0	0	0	1	0	0
Os04g0670600	Similar to H0624F09.5 protein. (Os04t0670600-01),Exostosin-like family protein. (Os04t0670600-02)	34708842	34713982		7	1	1	1	1	1	1	1
Os04g0670700	Conserved hypothetical protein. (Os04t0670700-01)	34709781	34710282		7	1	1	1	1	1	1	1
Os04g0670800	UBX domain containing protein. (Os04t0670800-01),UBX domain containing protein. (Os04t0670800-02)	34715012	34721558		7	1	1	1	1	1	1	1
Os04g0670900	Homeodomain-like containing protein. (Os04t0670900-00)	34730376	34732411	Sh4	1	0	0	0	0	0	1	0
Os04g0671100	Similar to H0624F09.8 protein. (Os04t0671100-01)	34735638	34737163		7	1	1	1	1	1	1	1
Os04g0671200	Similar to Suppressor of presenilin 5 (P110b homolog). (Os04t0671200-01),Similar to H0624F09.9 protein. (Os04t0671200-02)	34739031	34742277		7	1	1	1	1	1	1	1
Os04g0671300	Similar to Suppressor of presenilin 5 (P110b homolog). (Os04t0671300-01)	34743463	34747513		7	1	1	1	1	1	1	1
Os04g0671700	ThiJ/PfpI domain containing protein. (Os04t0671700-01)	34767143	34770034		7	1	1	1	1	1	1	1
Os04g0671800	Zinc finger; CCCH-type domain containing protein. (Os04t0671800-01),Similar to H0624F09.12 protein. (Os04t0671800-02)	34771847	34775852		7	1	1	1	1	1	1	1
Os04g0671900	Similar to P-167-1_1 (Fragment). (Os04t0671900-01),Similar to Auxin response factor 12. (Os04t0671900-02),Similar to Auxin response factor 12. (Os04t0671900-03)	34777665	34785033		7	1	1	1	1	1	1	1
Os04g0672100	Similar to Phytosulfokine receptor precursor (EC 2.7.1.37) (Phytosulfokine LRR receptor kinase). (Os04t0672100-01)	34797987	34801752		7	1	1	1	1	1	1	1
Os04g0672200	Poly(ADP-ribose) polymerase; catalytic region domain containing protein. (Os04t0672200-01)	34813588	34819267		7	1	1	1	1	1	1	1
Os04g0672300	Conserved hypothetical protein. (Os04t0672300-01)	34820538	34823935		6	1	0	1	1	1	1	1
Os04g0672600	Leucine-rich repeat; N-terminal domain containing protein. (Os04t0672600-01)	34828927	34831393		4	1	0	1	1	1	0	0
Os04g0672700	Pentatricopeptide repeat domain containing protein. (Os04t0672700-01),Pentatricopeptide repeat domain containing protein. (Os04t0672700-02)	34832686	34835856		7	1	1	1	1	1	1	1
Os04g0672800	Conserved hypothetical protein. (Os04t0672800-01)	34837662	34841039		7	1	1	1	1	1	1	1
Os04g0672900	Conserved hypothetical protein. (Os04t0672900-01),Conserved hypothetical protein. (Os04t0672900-02)	34841795	34844487		7	1	1	1	1	1	1	1
Os04g0673000	Similar to H0322F07.7 protein. (Os04t0673000-01),Homeodomain-like containing protein. (Os04t0673000-02),Similar to H0322F07.7 protein. (Os04t0673000-03)	34845764	34851514		7	1	1	1	1	1	1	1
Os04g0673300	A-type response regulator 6.,Cytokinin signalling. (Os04t0673300-01)	34875166	34876280		7	1	1	1	1	1	1	1
Os04g0673400	Similar to Uracil-DNA glycosylase. (Os04t0673400-01)	34882847	34887085		7	1	1	1	1	1	1	1
Os04g0673700	Conserved hypothetical protein. (Os04t0673700-01),Conserved hypothetical protein. (Os04t0673700-02)	34892453	34895754		7	1	1	1	1	1	1	1
Os04g0673800	Cupredoxin domain containing protein. (Os04t0673800-01)	34896337	34897362		2	0	0	1	1	0	0	0
Os04g0674000	Conserved hypothetical protein. (Os04t0674000-01),Similar to H0403D02.10 protein. (Os04t0674000-02),Similar to H0403D02.10 protein. (Os04t0674000-03)	34899271	34900636		7	1	1	1	1	1	1	1

## Sheet: S07chr5
Genes in low diversity regions
Genes	Products	Position		Note	# of expressed tissues	Callus	Leaf	Panicle (before flowering)	Panicle (after flowering)	Root	Seed	Shoot
Os05g0590100	Ubiquitin domain containing protein. (Os05t0590100-01)	29498091	29500475		3	0	1	1	1	0	0	0
Os05g0590201	Hypothetical gene. (Os05t0590201-01)	29501920	29505669		5	0	1	1	1	1	0	1
Os05g0590300	Alpha/beta hydrolase fold-1 domain containing protein. (Os05t0590300-01)	29502054	29504158		5	0	1	1	1	1	0	1
Os05g0590550	Non-protein coding transcript. (Os05t0590550-01)	29518836	29520721		NA	NA	NA	NA	NA	NA	NA	NA
Os05g0591400	Heat shock protein Hsp70 family protein. (Os05t0591400-01)	29571563	29573157		0	0	0	0	0	0	0	0
Os05g0591450	Hypothetical conserved gene. (Os05t0591450-00)	29573610	29574611		NA	NA	NA	NA	NA	NA	NA	NA
Os05g0591500	Similar to Cysteine synthase (EC 4.2.99.8). (Os05t0591500-01)	29576036	29580253		7	1	1	1	1	1	1	1
Os05g0591550	Hypothetical conserved gene. (Os05t0591550-00)	29582189	29582909		NA	NA	NA	NA	NA	NA	NA	NA
Os05g0591600	Similar to Carboxy-lyase. (Os05t0591600-01)	29586015	29590254		5	1	0	1	1	1	1	0
Os05g0591800	Similar to protein kinase APK1A. (Os05t0591800-00)	29598555	29600716		1	0	0	0	0	0	1	0
Os05g0591900	Hypothetical gene. (Os05t0591900-01),Non-protein coding transcript. (Os05t0591900-02),Similar to Hypersensitive-induced response protein. (Os05t0591900-03),Similar to Hypersensitive-induced response protein. (Os05t0591900-04),Similar to Hypersensitive-induced response protein. (Os05t0591900-05),Similar to Hypersensitive-induced response protein. (Os05t0591900-06)	29602804	29607005		7	1	1	1	1	1	1	1
Os05g0591925	Hypothetical conserved gene. (Os05t0591925-00)	29603119	29603463		7	1	1	1	1	1	1	1
Os05g0592000	Hypothetical conserved gene. (Os05t0592000-00)	29610553	29611758		3	0	1	0	0	1	0	1
Os05g0592100	Peptidase S14; ClpP family protein. (Os05t0592100-01)	29611939	29615461		7	1	1	1	1	1	1	1
Os05g0592300	Protein of unknown function DUF1637 family protein. (Os05t0592300-01),Similar to Cupin; RmlC-type. (Os05t0592300-02)	29623011	29625976		7	1	1	1	1	1	1	1
Os05g0592350	Hypothetical gene. (Os05t0592350-00)	29624541	29625093		7	1	1	1	1	1	1	1
Os05g0592400	UV-damaged DNA binding protein. (Os05t0592400-01),Similar to UV-damaged DNA binding protein. (Os05t0592400-02)	29627896	29636054		7	1	1	1	1	1	1	1
Os05g0592450	Hypothetical gene. (Os05t0592450-00)	29633594	29635660		7	1	1	1	1	1	1	1
Os05g0592500	SIT4 phosphatase-associated protein family protein. (Os05t0592500-01)	29636236	29643466		7	1	1	1	1	1	1	1
Os05g0592600	Translation initiation factor 2 related domain containing protein. (Os05t0592600-01),Hypothetical conserved gene. (Os05t0592600-02),Hypothetical conserved gene. (Os05t0592600-03)	29644784	29650685		7	1	1	1	1	1	1	1
Os05g0592800	Similar to Protein phosphatase 2C. (Os05t0592800-01),Similar to Protein phosphatase 2C ABI2 (EC 3.1.3.16) (PP2C) (Abscisic acid- insensitive 2). (Os05t0592800-02),Similar to Protein phosphatase 2C ABI2 (EC 3.1.3.16) (PP2C) (Abscisic acid- insensitive 2). (Os05t0592800-03)	29654450	29658023		7	1	1	1	1	1	1	1
Os05g0593000	Phospholipase A2; active site domain containing protein. (Os05t0593000-01)	29661106	29662643		7	1	1	1	1	1	1	1
Os05g0593100	Similar to Vacuolar ATP synthase subunit C (EC 3.6.3.14) (V-ATPase C subunit) (Vacuolar proton pump C subunit). (Os05t0593100-01),Similar to Vacuolar ATP synthase subunit C (EC 3.6.3.14) (V-ATPase C subunit) (Vacuolar proton pump C subunit). (Os05t0593100-02)	29663455	29667628		7	1	1	1	1	1	1	1
Os05g0593150	Hypothetical gene. (Os05t0593150-00)	29663872	29666164		7	1	1	1	1	1	1	1
Os05g0593200	Conserved hypothetical protein. (Os05t0593200-01)	29668677	29670023		7	1	1	1	1	1	1	1
Os05g0593300	Conserved hypothetical protein. (Os05t0593300-01)	29670796	29675822		7	1	1	1	1	1	1	1
Os05g0593550	Hypothetical conserved gene. (Os05t0593550-01)	29679939	29682477		7	1	1	1	1	1	1	1
Os05g0593800	Similar to Dual specificity kinase 1. (Os05t0593800-01)	29687150	29691994		7	1	1	1	1	1	1	1
Os05g0593900	Similar to C13 endopeptidase NP1 precursor. (Os05t0593900-01)	29695055	29696576		6	0	1	1	1	1	1	1
Os05g0594001	Non-protein coding transcript. (Os05t0594001-00)	29699713	29700312		NA	NA	NA	NA	NA	NA	NA	NA
Os05g0594100	Similar to GDA2 protein. (Os05t0594100-01),Similar to GDA2 protein. (Os05t0594100-02)	29700840	29702145		7	1	1	1	1	1	1	1
Os05g0594200	Similar to Cation/proton exchanger 1a. (Os05t0594200-01)	29704663	29709843		3	0	0	0	1	1	0	1
Os05g0594500	Invasin/intimin cell-adhesion domain containing protein. (Os05t0594500-01),Hypothetical conserved gene. (Os05t0594500-02)	29711613	29717360		6	0	1	1	1	1	1	1
Os05g0594700	Similar to Hv711N16.16 (Fragment). (Os05t0594700-01),Similar to Hv711N16.16 (Fragment). (Os05t0594700-02)	29724192	29732336		7	1	1	1	1	1	1	1
Os05g0594750	Non-protein coding gene. (Os05t0594750-00)	29725626	29728284		NA	NA	NA	NA	NA	NA	NA	NA
Os05g0594800	Adhesion regulating molecule family protein. (Os05t0594800-01),Adhesion regulating molecule family protein. (Os05t0594800-02)	29733907	29738927		7	1	1	1	1	1	1	1
Os05g0594900	Similar to U6 snRNA-associated Sm-like protein LSm8. (Os05t0594900-01)	29739086	29741112		7	1	1	1	1	1	1	1
Os05g0595000	Allergen V5/Tpx-1 related family protein. (Os05t0595000-01)	29741040	29741784		7	1	1	1	1	1	1	1
Os05g0595100	Similar to UDP-glucose-4-epimerase. (Os05t0595100-01)	29747986	29751478		7	1	1	1	1	1	1	1
Os05g0595200	Allergen V5/Tpx-1 related family protein. (Os05t0595200-01),Similar to allergen V5/Tpx-1-related family protein. (Os05t0595200-02)	29753202	29754225		7	1	1	1	1	1	1	1
Os05g0595300	Similar to CCT motif family protein. (Os05t0595300-01),Similar to CONSTANS-like protein. (Os05t0595300-02)	29772687	29776319		7	1	1	1	1	1	1	1
Os05g0595400	Similar to Nucleoside diphosphate kinase III (EC 2.7.4.6) (NDK III) (NDP kinase III) (NDPK III). (Os05t0595400-01)	29776594	29779521		7	1	1	1	1	1	1	1
Os05g0595450	Hypothetical gene. (Os05t0595450-00)	29776768	29778722		7	1	1	1	1	1	1	1
Os05g0595500	Pleckstrin homology-type domain containing protein. (Os05t0595500-01)	29780059	29783568		7	1	1	1	1	1	1	1
Os05g0595800	Protein kinase-like domain containing protein. (Os05t0595800-00)	29793773	29797785		3	1	0	1	1	0	0	0
Os05g0596000	Peptidase A1 domain containing protein. (Os05t0596000-01),Peptidase A1 domain containing protein. (Os05t0596000-02)	29804457	29806468		3	0	0	1	1	0	0	1
Os05g0596200	Conserved hypothetical protein. (Os05t0596200-03),Similar to predicted protein. (Os05t0596200-02),Conserved hypothetical protein. (Os05t0596200-01)	29809032	29810603		7	1	1	1	1	1	1	1
Os05g0596500	Similar to RING-H2 finger protein ATL3I (YGHL1-C3HC4 RING fusion protein). (Os05t0596500-01)	29834214	29835697		3	0	0	1	0	1	1	0
Os05g0596600	Similar to SMC5 protein. (Os05t0596600-01),Similar to SMC5 protein. (Os05t0596600-02)	29844254	29856779		7	1	1	1	1	1	1	1
Os05g0596700	Conserved hypothetical protein. (Os05t0596700-01)	29856969	29861915		3	0	0	1	1	0	1	0
Os05g0597000	Similar to DNA binding protein. (Os05t0597000-00)	29865751	29866529		0	0	0	0	0	0	0	0
Os05g0597100	Similar to Nucleolar histone deacetylase HD2-p39. (Os05t0597100-01)	29869519	29872318		7	1	1	1	1	1	1	1
Os05g0597200	Similar to AT1 protein. (Os05t0597200-01)	29875289	29877366		7	1	1	1	1	1	1	1
Os05g0597700	Conserved hypothetical protein. (Os05t0597700-01)	29901166	29901723		2	0	0	1	1	0	0	0

## Sheet: S08chr7
Genes in low diversity regions
Genes	Products	Position		Note	# of expressed tissues	Callus	Leaf	Panicle (before flowering)	Panicle (after flowering)	Root	Seed	Shoot
Os07g0151100	Similar to Glutaredoxin-C9. (Os07t0151100-00)	2710650	2711239		1	1	0	0	0	0	0	0
Os07g0151200	Sugar/inositol transporter domain containing protein. (Os07t0151200-00)	2718700	2721802		7	1	1	1	1	1	1	1
Os07g0151300	MAGE protein family protein. (Os07t0151300-01)	2722813	2725241		6	1	0	1	1	1	1	1
Os07g0151650	Hypothetical gene. (Os07t0151650-01)	2747801	2749819		0	0	0	0	0	0	0	0
Os07g0151800	Conserved hypothetical protein. (Os07t0151800-01)	2753937	2755687		7	1	1	1	1	1	1	1
Os07g0151900	Hypothetical conserved gene. (Os07t0151900-01)	2760127	2762294		3	1	0	1	1	0	0	0
Os07g0152000	Transcription factor; TCP domain containing protein. (Os07t0152000-00)	2783596	2788731		7	1	1	1	1	1	1	1
Os07g0152101	Hypothetical gene. (Os07t0152101-01)	2789371	2794052		6	1	0	1	1	1	1	1
Os07g0152200	Similar to predicted protein. (Os07t0152200-01)	2789488	2794077		6	1	0	1	1	1	1	1
Os07g0152301	Hypothetical gene. (Os07t0152301-01)	2797444	2802806		NA	NA	NA	NA	NA	NA	NA	NA
Os07g0152400	Similar to OSIGBa0103M18.4 protein. (Os07t0152400-00)	2805953	2806969		NA	NA	NA	NA	NA	NA	NA	NA
Os07g0152700	Similar to Glutathione transferase. (Os07t0152700-00)	2823500	2824718		0	0	0	0	0	0	0	0
Os07g0152800	Conserved hypothetical protein. (Os07t0152800-01)	2826288	2829435		7	1	1	1	1	1	1	1
Os07g0152900	Similar to Glycolate oxidase (EC 1.1.3.15) (Fragment). (Os07t0152900-01),Similar to Glycolate oxidase. (Os07t0152900-02),Similar to Glycolate oxidase (EC 1.1.3.15) (Fragment). (Os07t0152900-03),Similar to Glycolate oxidase (EC 1.1.3.15) (Fragment). (Os07t0152900-04)	2829843	2833474		7	1	1	1	1	1	1	1
Os07g0152950	Hypothetical gene. (Os07t0152950-00)	2831177	2833190		7	1	1	1	1	1	1	1
Os07g0153000	Hypothetical conserved gene. (Os07t0153000-00)	2834080	2835974		2	0	0	1	1	0	0	0
Os07g0153300	Protein of unknown function DUF1365 family protein. (Os07t0153300-01)	2851199	2855092		7	1	1	1	1	1	1	1
Os07g0153400	Kelch-type beta propeller domain containing protein. (Os07t0153400-01)	2856521	2858789		7	1	1	1	1	1	1	1
Os07g0153600	Similar to Prostrate growth 1. (Os07t0153600-00)	2871346	2872241	Prog1	0	0	0	0	0	0	0	0
Os07g0154100	Similar to Viviparous-14. (Os07t0154100-01)	2902838	2904981		3	0	0	0	1	1	0	1
Os07g0154201	Hypothetical gene. (Os07t0154201-00)	2903208	2904693		3	0	0	0	1	1	0	1
Os07g0154300	Conserved hypothetical protein. (Os07t0154300-01),Conserved hypothetical protein. (Os07t0154300-02)	2914419	2915001		7	1	1	1	1	1	1	1
Os07g0154400	Hypothetical conserved gene. (Os07t0154400-01)	2917210	2924912		5	1	0	1	1	1	1	0
Os07g0154800	Conserved hypothetical protein. (Os07t0154800-01)	2972550	2974956		7	1	1	1	1	1	1	1
Os07g0154900	Conserved hypothetical protein. (Os07t0154900-01)	2975491	2976019		7	1	1	1	1	1	1	1
Os07g0155001	Hypothetical conserved gene. (Os07t0155001-00)	2976134	2976484		3	0	0	1	1	0	0	1
Os07g0155100	FAD dependent oxidoreductase family protein. (Os07t0155100-01)	2977379	2978835		7	1	1	1	1	1	1	1
Os07g0155200	Uncharacterised protein family UPF0090 domain containing protein. (Os07t0155200-01)	2979045	2981330		6	1	0	1	1	1	1	1
Os07g0155600	Similar to EIN2. (Os07t0155600-01)	3020678	3023063		NA	NA	NA	NA	NA	NA	NA	NA
Os07g0156200	Haem peroxidase; plant/fungal/bacterial family protein. (Os07t0156200-00)	3043594	3046323		1	0	0	0	0	0	0	1
Os07g0156466	Similar to EIN2. (Os07t0156466-00)	3051387	3052961		NA	NA	NA	NA	NA	NA	NA	NA
Os07g0156732	Similar to EIN2. (Os07t0156732-01)	3054193	3056578		NA	NA	NA	NA	NA	NA	NA	NA
Os07g0157000	Similar to Class III peroxidase 7. (Os07t0157000-00)	3093836	3094998		NA	NA	NA	NA	NA	NA	NA	NA
Os07g0157201	Similar to EIN2. (Os07t0157201-00)	3096631	3098205		NA	NA	NA	NA	NA	NA	NA	NA
Os07g0157401	Similar to EIN2. (Os07t0157401-01)	3099437	3101822		NA	NA	NA	NA	NA	NA	NA	NA
Os07g0157600	Similar to peroxidase 1. (Os07t0157600-00)	3133787	3136401		NA	NA	NA	NA	NA	NA	NA	NA
Os07g0157700	Conserved hypothetical protein. (Os07t0157700-01)	3137438	3141642		4	1	0	1	1	0	1	0
Os07g0157900	Deoxyribonuclease; TatD domain containing protein. (Os07t0157900-01)	3143794	3146112		6	1	0	1	1	1	1	1
Os07g0158000	Hypothetical conserved gene. (Os07t0158000-00)	3147609	3148021		7	1	1	1	1	1	1	1
Os07g0158100	Hypothetical gene. (Os07t0158100-01)	3147499	3148161		7	1	1	1	1	1	1	1
Os07g0158200	Deoxyribonuclease; TatD Mg-dependent domain containing protein. (Os07t0158200-01)	3150971	3154636		7	1	1	1	1	1	1	1
Os07g0158300	Similar to RNA binding protein. (Os07t0158300-01),RNA binding protein. (Os07t0158300-02),RNA binding protein. (Os07t0158300-03)	3154790	3156755		6	1	1	1	1	0	1	1
Os07g0158400	Hypothetical conserved gene. (Os07t0158400-00)	3157078	3157881		7	1	1	1	1	1	1	1
Os07g0158500	CCAAT-binding transcription factor; subunit B family protein. (Os07t0158500-00)	3160059	3162811		4	0	0	0	1	1	1	1
Os07g0158800	Protein of unknown function DUF266; plant family protein. (Os07t0158800-01)	3182410	3184795		7	1	1	1	1	1	1	1
Os07g0158900	Cyclin-like F-box domain containing protein. (Os07t0158900-01),Hypothetical conserved gene. (Os07t0158900-02)	3185842	3189261		7	1	1	1	1	1	1	1
Os07g0159200	Hypothetical conserved gene. (Os07t0159200-01)	3200184	3202396		7	1	1	1	1	1	1	1
Os07g0159400	Hypothetical conserved gene. (Os07t0159400-00)	3212498	3213076		1	0	0	0	0	1	0	0
Os07g0159500	Conserved hypothetical protein. (Os07t0159500-01)	3215494	3219397		7	1	1	1	1	1	1	1
Os07g0159550	Hypothetical gene. (Os07t0159550-01)	3216942	3219300		7	1	1	1	1	1	1	1
Os07g0159600	Similar to RING-H2 finger protein ATL2I. (Os07t0159600-00)	3220958	3221717		2	0	0	1	0	1	0	0
Os07g0159700	Hypothetical conserved gene. (Os07t0159700-00)	3222574	3224053		3	0	0	1	0	1	0	1
Os07g0159800	MD-2-related lipid-recognition domain containing protein. (Os07t0159800-01),Similar to ML domain protein. (Os07t0159800-02)	3230995	3233887		7	1	1	1	1	1	1	1
Os07g0159900	Thioredoxin fold domain containing protein. (Os07t0159900-01)	3235220	3236305		7	1	1	1	1	1	1	1
Os07g0160000	Similar to Ubiquitin carboxyl-terminal hydrolase. (Os07t0160000-00)	3243923	3245846		7	1	1	1	1	1	1	1
Os07g0160100	Similar to cDNA clone:J023038F18; full insert sequence. (Os07t0160100-01),YABBY protein (OsYAB1) (Filamentous flower protein 1). (Os07t0160100-02),Similar to cDNA clone:J023038F18; full insert sequence. (Os07t0160100-03)	3253929	3261389		4	0	0	1	1	0	1	1
Os07g0160300	Conserved hypothetical protein. (Os07t0160300-01)	3274098	3276697		7	1	1	1	1	1	1	1
Os07g0160400	Glyoxalase/bleomycin resistance protein/dioxygenase domain containing protein. (Os07t0160400-01)	3276955	3279460		7	1	1	1	1	1	1	1
Os07g0160500	Conserved hypothetical protein. (Os07t0160500-01)	3284538	3287612		7	1	1	1	1	1	1	1
Os07g0160600	FAS1 domain domain containing protein. (Os07t0160600-01)	3290477	3294258		7	1	1	1	1	1	1	1
Os07g0161000	Tetratricopeptide-like helical domain containing protein. (Os07t0161000-01),Hypothetical conserved gene. (Os07t0161000-02)	3302544	3308057		7	1	1	1	1	1	1	1
Os07g0161100	Hypothetical conserved gene. (Os07t0161100-00)	3308511	3312232		0	0	0	0	0	0	0	0
Os07g0161600	Similar to Calmodulin-domain protein kinase CDPK isoform 2 (Calmodulin-domain protein kinase CDPK isoform 2%3B 13089-15758) (Calcium-dependent protein kinase isoform 2). (Os07t0161600-01),Hypothetical conserved gene. (Os07t0161600-02)	3320632	3325443		7	1	1	1	1	1	1	1
Os07g0162100	3-oxo-5-alpha-steroid 4-dehydrogenase; C-terminal domain containing protein. (Os07t0162100-00)	3348638	3350322		4	0	1	1	1	0	0	1
Os07g0162300	Similar to RIO kinase. (Os07t0162300-01)	3357011	3362088		7	1	1	1	1	1	1	1
Os07g0162400	Alpha/beta hydrolase fold-3 domain containing protein. (Os07t0162400-01)	3365041	3366288		6	0	1	1	1	1	1	1
Os07g0162425	Hypothetical conserved gene. (Os07t0162425-00)	3365229	3366275		6	0	1	1	1	1	1	1
Os07g0162450	Conserved hypothetical protein. (Os07t0162450-01)	3371546	3372781		1	1	0	0	0	0	0	0
Os07g0162500	Alpha/beta hydrolase fold-3 domain containing protein. (Os07t0162500-01),Alpha/beta hydrolase fold-3 domain containing protein. (Os07t0162500-02),Alpha/beta hydrolase fold-3 domain containing protein. (Os07t0162500-03)	3374371	3375748		7	1	1	1	1	1	1	1
Os07g0162550	Hypothetical gene. (Os07t0162550-00)	3374691	3375670		6	0	1	1	1	1	1	1
Os07g0162600	Alpha/beta hydrolase fold-3 domain containing protein. (Os07t0162600-01),Alpha/beta hydrolase fold-3 domain containing protein. (Os07t0162600-02)	3376932	3378703		5	1	1	0	1	1	0	1
Os07g0162650	Hypothetical gene. (Os07t0162650-00)	3377679	3378678		4	1	1	0	0	1	0	1
Os07g0162700	Alpha/beta hydrolase fold-3 domain containing protein. (Os07t0162700-01)	3383460	3384824		5	0	1	1	1	1	0	1
Os07g0162900	Alpha/beta hydrolase fold-3 domain containing protein. (Os07t0162900-01)	3392153	3393711		7	1	1	1	1	1	1	1
Os07g0162950	Hypothetical gene. (Os07t0162950-00)	3392559	3393505		7	1	1	1	1	1	1	1
Os07g0163000	FAD-linked oxidase; C-terminal domain containing protein. (Os07t0163000-01)	3395160	3402170		7	1	1	1	1	1	1	1

## Sheet: S09chr7
Genes in low diversigy regions
Genes	Products	Position		Note	# of expressed tissues	Callus	Leaf	Panicle (before flowering)	Panicle (after flowering)	Root	Seed	Shoot
Os07g0211800	Protein of unknown function DUF1749 family protein. (Os07t0211800-01),Similar to predicted protein. (Os07t0211800-02)	6140211	6147633		7	1	1	1	1	1	1	1
Os07g0211900	Protein of unknown function DUF632 domain containing protein. (Os07t0211900-01)	6150042	6153924		7	1	1	1	1	1	1	1
Os07g0212200	Similar to MRNA-binding protein (Fragment). (Os07t0212200-01)	6166168	6168892		5	0	1	1	1	0	1	1
Os07g0212300	Similar to Nudix hydrolase 16; mitochondrial precursor (EC 3.6.1.-) (AtNUDT16). (Os07t0212300-01)	6169209	6173174		6	1	0	1	1	1	1	1
Os07g0212400	Conserved hypothetical protein. (Os07t0212400-01)	6179122	6184701		1	0	0	0	0	0	1	0
Os07g0213300	Pentatricopeptide repeat domain containing protein. (Os07t0213300-01),Similar to cDNA clone:J013123O09; full insert sequence. (Os07t0213300-02)	6254327	6263821		7	1	1	1	1	1	1	1
Os07g0213400	Conserved hypothetical protein. (Os07t0213400-01)	6264800	6266698		7	1	1	1	1	1	1	1
Os07g0213500	Hypothetical conserved gene. (Os07t0213500-01)	6267050	6268976		7	1	1	1	1	1	1	1
Os07g0213600	Bifunctional inhibitor/plant lipid transfer protein/seed storage domain containing protein. (Os07t0213600-01)	6271167	6271767		2	1	0	0	0	0	1	0
Os07g0213800	Similar to Allergenic protein. (Os07t0213800-01)	6276315	6277032		4	1	1	0	1	0	1	0
Os07g0214100	Seed allergenic protein RA17 precursor. (Os07t0214100-01)	6287034	6287710		3	1	0	0	1	0	1	0
Os07g0214300	Seed allergenic protein RAG2 precursor. (Os07t0214300-01)	6291069	6291814		5	1	0	0	1	1	1	1
Os07g0214600	Similar to Seed allergenic protein RA17 precursor. (Os07t0214600-01)	6308259	6308905		3	1	0	0	1	0	1	0
Os07g0214900	Similar to Chalcone synthase C2 (EC 2.3.1.74) (Naringenin-chalcone synthase C2). (Os07t0214900-00)	6326767	6328494		1	0	0	0	0	1	0	0
Os07g0215200	Conserved hypothetical protein. (Os07t0215200-01)	6347891	6350211		7	1	1	1	1	1	1	1
Os07g0215500	Allergenic protein. (Os07t0215500-01)	6368354	6368994		4	1	0	1	1	0	1	0
Os07g0216100	Hypothetical gene. (Os07t0216100-01)	6408289	6409043		7	1	1	1	1	1	1	1
Os07g0216600	Bifunctional trypsin/alpha-amylase inhibitor domain containing protein. (Os07t0216600-01)	6448180	6448863		2	0	0	0	1	0	1	0
Os07g0216700	Bifunctional trypsin/alpha-amylase inhibitor domain containing protein. (Os07t0216700-01)	6464533	6465260		3	1	0	0	1	0	1	0
Os07g0217600	Cytochrome P450 family protein. (Os07t0217600-01)	6526621	6534128		5	1	1	0	1	0	1	1
Os07g0217800	Conserved hypothetical protein. (Os07t0217800-01)	6534662	6535975		1	0	0	1	0	0	0	0
Os07g0218000	Hypothetical conserved gene. (Os07t0218000-00)	6537801	6538858		3	0	0	1	1	0	0	1
Os07g0218200	Similar to terpene synthase 7. (Os07t0218200-00)	6548171	6554200		2	0	0	0	1	0	1	0
Os07g0218600	Hypothetical conserved gene. (Os07t0218600-01)	6603441	6605328		1	0	0	0	0	0	1	0
Os07g0218700	Cytochrome P450 family protein. (Os07t0218700-01)	6606380	6609335		2	0	0	0	1	0	1	0
Os07g0219250	Similar to cDNA; clone: J090058L24; full insert sequence. (Os07t0219250-00)	6641280	6641906		NA	NA	NA	NA	NA	NA	NA	NA
Os07g0219300	Prolamin precursor (13 kDa prolamin). (Os07t0219300-01)	6643286	6643912		NA	NA	NA	NA	NA	NA	NA	NA
Os07g0219400	Prolamin precursor. (Os07t0219400-01)	6645292	6645918		NA	NA	NA	NA	NA	NA	NA	NA
Os07g0220000	Similar to Prolamin. (Os07t0220000-01)	6652472	6653087		NA	NA	NA	NA	NA	NA	NA	NA
Os07g0220200	Similar to H0813E03.1 protein. (Os07t0220200-00)	6664723	6667572		2	0	1	0	1	0	0	0
Os07g0220600	Hypothetical conserved gene. (Os07t0220600-01),Hypothetical conserved gene. (Os07t0220600-02)	6693196	6695564		7	1	1	1	1	1	1	1
Os07g0221300	Hypothetical conserved gene. (Os07t0221300-01)	6727170	6730778		5	0	1	1	1	0	1	1
Os07g0222000	Similar to Alpha-amylase/trypsin inhibitor (RBI) (RATI). (Os07t0222000-01)	6777848	6778500		2	0	0	0	1	0	1	0
Os07g0222200	Protein of unknown function DUF594 family protein. (Os07t0222200-01)	6780764	6785949		1	0	0	0	0	0	0	1
Os07g0222300	Similar to EIF3e. (Os07t0222300-01),Similar to Eukaryotic initiation factor 3e. (Os07t0222300-02)	6795654	6799427		7	1	1	1	1	1	1	1
Os07g0222700	Pentatricopeptide repeat domain containing protein. (Os07t0222700-01)	6822965	6828674		7	1	1	1	1	1	1	1
Os07g0222800	Acyl carrier protein-like protein. (Os07t0222800-01),Acyl carrier protein-like protein. (Os07t0222800-02)	6831138	6831901		7	1	1	1	1	1	1	1
Os07g0222900	Similar to KHG/KDPG aldolase. (Os07t0222900-01)	6835551	6838763		7	1	1	1	1	1	1	1
Os07g0223001	Non-protein coding transcript. (Os07t0223001-01)	6835886	6839016		NA	NA	NA	NA	NA	NA	NA	NA
Os07g0223100	Similar to ADP-ribosylation factor 1. (Os07t0223100-01)	6841439	6844576		7	1	1	1	1	1	1	1
Os07g0223400	Similar to ADP-ribosylation factor 1. (Os07t0223400-01)	6854856	6857821		7	1	1	1	1	1	1	1
Os07g0223700	Similar to predicted protein. (Os07t0223700-00)	6873633	6876833		7	1	1	1	1	1	1	1
Os07g0223733	Non-protein coding gene. (Os07t0223733-00)	6875897	6876646		NA	NA	NA	NA	NA	NA	NA	NA
Os07g0223766	Hypothetical conserved gene. (Os07t0223766-01)	6881998	6883884		7	1	1	1	1	1	1	1
Os07g0224000	Ribosomal protein L24e domain containing protein. (Os07t0224000-00)	6897396	6898784		7	1	1	1	1	1	1	1
Os07g0224066	Hypothetical conserved gene. (Os07t0224066-00)	6897790	6898352		7	1	1	1	1	1	1	1
Os07g0224132	Hypothetical gene. (Os07t0224132-01)	6913039	6916515		0	0	0	0	0	0	0	0
Os07g0224550	Non-protein coding transcript. (Os07t0224550-01)	6949909	6953990		NA	NA	NA	NA	NA	NA	NA	NA
Os07g0224701	Hypothetical gene. (Os07t0224701-01)	6966399	6967443		NA	NA	NA	NA	NA	NA	NA	NA
Os07g0224900	WD40 repeat-like domain containing protein. (Os07t0224900-01),WD40 repeat-like domain containing protein. (Os07t0224900-02),WD40 repeat-like domain containing protein. (Os07t0224900-03)	6982090	6984081		7	1	1	1	1	1	1	1
Os07g0225000	Conserved hypothetical protein. (Os07t0225000-01)	6986719	6988062		7	1	1	1	1	1	1	1
Os07g0225100	Tryptophan/tyrosine permease domain containing protein. (Os07t0225100-01)	6986995	6990109		7	1	1	1	1	1	1	1
Os07g0225300	OsNAC3 protein. (Os07t0225300-01)	7000159	7001410		7	1	1	1	1	1	1	1
Os07g0226200	Conserved hypothetical protein. (Os07t0226200-01)	7085883	7086480		7	1	1	1	1	1	1	1
Os07g0226601	Non-protein coding transcript. (Os07t0226601-01)	7103233	7106615		NA	NA	NA	NA	NA	NA	NA	NA
Os07g0227200	Conserved hypothetical protein. (Os07t0227200-01)	7139123	7142281		7	1	1	1	1	1	1	1
Os07g0227400	Similar to RNA binding/signal transduction protein QkI-4. (Os07t0227400-01)	7152942	7158569		7	1	1	1	1	1	1	1
Os07g0227600	Pathogenesis-related transcriptional factor and ERF domain containing protein. (Os07t0227600-00)	7172083	7173164		7	1	1	1	1	1	1	1
Os07g0227700	EGF-like region; conserved site domain containing protein. (Os07t0227700-01)	7177705	7181892		7	1	1	1	1	1	1	1
Os07g0227750	Hypothetical gene. (Os07t0227750-01)	7185005	7187584		7	1	1	1	1	1	1	1
Os07g0227800	Similar to ubiquinone biosynthesis protein ubiB. (Os07t0227800-00)	7185120	7190161		7	1	1	1	1	1	1	1
Os07g0228000	Hypothetical conserved gene. (Os07t0228000-01),Hypothetical conserved gene. (Os07t0228000-02),Conserved hypothetical protein. (Os07t0228000-03),Conserved hypothetical protein. (Os07t0228000-04)	7192860	7203559		7	1	1	1	1	1	1	1

## Sheet: S10chr8
Genes in low diversity regions
Genes	Products	Position		Note	# of expressed tissues	Callus	Leaf	Panicle (before flowering)	Panicle (after flowering)	Root	Seed	Shoot
Os08g0475300	Alpha/beta hydrolase fold-3 domain containing protein. (Os08t0475300-00)	23505179	23506141		3	1	0	0	1	1	0	0
Os08g0475350	Hypothetical genes. (Os08t0475350-00)	23506669	23506908		7	1	1	1	1	1	1	1
Os08g0475400	Alpha/beta hydrolase fold-3 domain containing protein. (Os08t0475400-01),Alpha/beta hydrolase fold-3 domain containing protein. (Os08t0475400-02)	23506748	23508170		7	1	1	1	1	1	1	1
Os08g0475500	Conserved hypothetical protein. (Os08t0475500-00)	23513466	23513911		1	0	0	1	0	0	0	0
Os08g0476000	Protein of unknown function DUF547 domain containing protein. (Os08t0476000-01)	23535618	23538243		7	1	1	1	1	1	1	1
Os08g0476050	Hypothetical conserved gene. (Os08t0476050-01)	23538418	23539560		7	1	1	1	1	1	1	1
Os08g0476100	Hypothetical protein. (Os08t0476100-01)	23538772	23540999		7	1	1	1	1	1	1	1
Os08g0476300	Glucose/ribitol dehydrogenase family protein. (Os08t0476300-01),Glucose/ribitol dehydrogenase family protein. (Os08t0476300-02)	23552006	23556398		7	1	1	1	1	1	1	1
Os08g0476400	Similar to phosphoglycerate mutase gpmB. (Os08t0476400-01)	23556914	23560613		7	1	1	1	1	1	1	1
Os08g0476600	Similar to plant-specific domain TIGR01570 family protein. (Os08t0476600-00)	23563413	23564264		3	0	0	1	1	0	0	1
Os08g0476700	Hypothetical gene. (Os08t0476700-01)	23573482	23573902		6	1	1	1	1	0	1	1
Os08g0476900	Similar to Patatin-like protein 1. (Os08t0476900-01)	23579898	23582537		1	0	0	0	0	1	0	0
Os08g0477100	Similar to Latex allergen. (Os08t0477100-01)	23590965	23593311		1	0	0	0	0	1	0	0
Os08g0477500	Similar to patatin class 1. (Os08t0477500-01)	23633544	23636635		4	1	1	0	0	1	0	1
Os08g0477600	Conserved hypothetical protein. (Os08t0477600-01)	23639870	23642178		7	1	1	1	1	1	1	1
Os08g0477700	Molecular chaperone; heat shock protein; Hsp40; DnaJ domain containing protein. (Os08t0477700-00)	23645561	23646751		7	1	1	1	1	1	1	1
Os08g0477800	PWWP domain containing protein. (Os08t0477800-01)	23649847	23654389		7	1	1	1	1	1	1	1
Os08g0477900	Helix-loop-helix DNA-binding domain containing protein. (Os08t0477900-00)	23660588	23661393		1	1	0	0	0	0	0	0
Os08g0478000	Similar to mucin-2. (Os08t0478000-01),Cell surface antigen domain containing protein. (Os08t0478000-02)	23663572	23664312		6	0	1	1	1	1	1	1
Os08g0478100	Uncharacterised protein family UPF0029; N-terminal domain containing protein. (Os08t0478100-01)	23664753	23667093		7	1	1	1	1	1	1	1
Os08g0478200	Similar to ATP synthase D chain; mitochondrial (EC 3.6.3.14). (Os08t0478200-01)	23667301	23670150		7	1	1	1	1	1	1	1
Os08g0478466	Protein of unknown function DUF296 domain containing protein. (Os08t0478466-01)	23677359	23678692		4	1	0	0	1	0	1	1
Os08g0478500	Peptidase C19; ubiquitin carboxyl-terminal hydrolase 2 family protein. (Os08t0478500-01)	23681707	23689137		7	1	1	1	1	1	1	1
Os08g0478700	Similar to Mitochondrial uncoupling protein (Fragment). (Os08t0478700-01)	23701115	23702402		7	1	1	1	1	1	1	1
Os08g0478800	Phosphoglucose isomerase (PGI) family protein. (Os08t0478800-01)	23711297	23716562		7	1	1	1	1	1	1	1
Os08g0479300	Cyclin; A/B/D/E domain containing protein. (Os08t0479300-01)	23736014	23739078		7	1	1	1	1	1	1	1
Os08g0479400	Similar to Hydroxyproline-rich glycoprotein DZ-HRGP precursor. (Os08t0479400-01)	23751497	23753387		5	1	0	1	1	0	1	1
Os08g0480000	Multi antimicrobial extrusion protein MatE family protein. (Os08t0480000-01)	23800637	23805525		7	1	1	1	1	1	1	1
Os08g0480050	Hypothetical gene. (Os08t0480050-00)	23803232	23804411		7	1	1	1	1	1	1	1
Os08g0480100	Signal recognition particle receptor; alpha subunit; N-terminal domain containing protein. (Os08t0480100-01),Similar to predicted protein. (Os08t0480100-02)	23805768	23810254		7	1	1	1	1	1	1	1
Os08g0480200	2OG-Fe(II) oxygenase domain containing protein. (Os08t0480200-01)	23811620	23815252		5	0	1	1	1	0	1	1
Os08g0480400	Similar to cupin; RmlC-type. (Os08t0480400-01)	23818719	23820298		2	1	0	0	0	0	1	0
Os08g0480500	Surfeit locus 5 family protein. (Os08t0480500-01)	23829492	23834982		7	1	1	1	1	1	1	1
Os08g0480800	Similar to TaWIN2. (Os08t0480800-01)	23838342	23840513		7	1	1	1	1	1	1	1
Os08g0480901	Non-protein coding gene. (Os08t0480901-00)	23838463	23840093		NA	NA	NA	NA	NA	NA	NA	NA
Os08g0481000	Pentatricopeptide repeat domain containing protein. (Os08t0481000-01),Pentatricopeptide repeat domain containing protein. (Os08t0481000-02),Hypothetical conserved gene. (Os08t0481000-03)	23843956	23851744		7	1	1	1	1	1	1	1
Os08g0481100	Conserved hypothetical protein. (Os08t0481100-01)	23844321	23846270		7	1	1	1	1	1	1	1
Os08g0481200	Similar to Arm repeat containing protein. (Os08t0481200-01)	23881746	23884454		3	0	1	1	1	0	0	0
Os08g0481400	Similar to HAHB-7 (Fragment). (Os08t0481400-01),Similar to HAHB-7 (Fragment). (Os08t0481400-02)	23891441	23893455	HD-Zip I	7	1	1	1	1	1	1	1
Os08g0481500	Conserved hypothetical protein. (Os08t0481500-01)	23895905	23898914		7	1	1	1	1	1	1	1
Os08g0481700	Hypothetical conserved gene. (Os08t0481700-00)	23906983	23907974		7	1	1	1	1	1	1	1
Os08g0481800	Similar to Plastidic general dicarboxylate transporter. (Os08t0481800-01)	23908401	23911080		7	1	1	1	1	1	1	1
Os08g0481950	Similar to predicted protein. (Os08t0481950-01)	23917387	23921279		7	1	1	1	1	1	1	1
Os08g0482100	LETM1-like domain containing protein. (Os08t0482100-01),Similar to predicted protein. (Os08t0482100-02)	23922304	23931478		7	1	1	1	1	1	1	1
Os08g0482300	Pistil-specific extensin-like protein domain containing protein. (Os08t0482300-01)	23935859	23936627		7	1	1	1	1	1	1	1
Os08g0482500	Hypothetical protein. (Os08t0482500-01),Hypothetical protein. (Os08t0482500-02)	23938366	23940877		7	1	1	1	1	1	1	1
Os08g0482600	Cupredoxin domain containing protein. (Os08t0482600-01)	23941344	23942319		5	1	0	0	1	1	1	1
Os08g0482700	Cupredoxin domain containing protein. (Os08t0482700-01),Hypothetical conserved gene. (Os08t0482700-02)	23946728	23948126		7	1	1	1	1	1	1	1
Os08g0483100	Conserved hypothetical protein. (Os08t0483100-01)	23957868	23959115		7	1	1	1	1	1	1	1
Os08g0483200	Nucleotide-binding; alpha-beta plait domain containing protein. (Os08t0483200-01),Nucleotide-binding; alpha-beta plait domain containing protein. (Os08t0483200-02)	23959200	23964197		7	1	1	1	1	1	1	1
Os08g0483600	Conserved hypothetical protein. (Os08t0483600-01),Hypothetical conserved gene. (Os08t0483600-02)	23971839	23974487		7	1	1	1	1	1	1	1
Os08g0483800	Hypothetical gene. (Os08t0483800-01)	23979441	23980354		6	1	0	1	1	1	1	1
Os08g0483900	Helix-loop-helix DNA-binding domain containing protein. (Os08t0483900-01)	23982607	23984542		5	1	0	1	1	0	1	1
Os08g0484100	Similar to predicted protein. (Os08t0484100-01)	24001129	24004959		7	1	1	1	1	1	1	1
Os08g0484200	Zinc finger; RING/FYVE/PHD-type domain containing protein. (Os08t0484200-01)	24009011	24010534		4	1	1	0	0	1	0	1
Os08g0484301	Ribosomal protein L6 family protein. (Os08t0484301-00)	24011814	24012235		7	1	1	1	1	1	1	1
Os08g0484400	Bacterial Fmu (Sun)/eukaryotic nucleolar NOL1/Nop2p domain containing protein. (Os08t0484400-01)	24014963	24022326		7	1	1	1	1	1	1	1
Os08g0484500	Similar to Phospho-2-dehydro-3-deoxyheptonate aldolase 1; chloroplast precursor (EC 2.5.1.54) (Phospho-2-keto-3-deoxyheptonate aldolase 1) (DAHP synthetase 1) (3-deoxy-D-arabino-heptulosonate 7-phosphate synthase 1). (Os08t0484500-01),Similar to Phospho-2-dehydro-3-deoxyheptonate aldolase 2. (Os08t0484500-02)	24022865	24026842		7	1	1	1	1	1	1	1
Os08g0484533	Hypothetical gene. (Os08t0484533-00)	24023130	24026557		7	1	1	1	1	1	1	1
Os08g0484600	OSK4. (Os08t0484600-01)	24030309	24035380		7	1	1	1	1	1	1	1
Os08g0484633	Non-protein coding gene. (Os08t0484633-00)	24031488	24034941		NA	NA	NA	NA	NA	NA	NA	NA
Os08g0484700	Homeodomain-like containing protein. (Os08t0484700-01)	24039426	24040905		7	1	1	1	1	1	1	1
Os08g0484800	Hypothetical conserved gene. (Os08t0484800-00)	24044940	24048595		7	1	1	1	1	1	1	1
Os08g0485000	Similar to Phi-1 protein. (Os08t0485000-01)	24057412	24058645		6	1	0	1	1	1	1	1
Os08g0485300	Hypothetical conserved gene. (Os08t0485300-00)	24071931	24072700		NA	NA	NA	NA	NA	NA	NA	NA
Os08g0485400	Similar to Oxidoreductase. (Os08t0485400-01),Similar to 2-nitropropane dioxygenase-like protein. (Os08t0485400-02)	24076165	24084299		7	1	1	1	1	1	1	1
Os08g0485500	Conserved hypothetical protein. (Os08t0485500-01)	24086792	24088181		4	1	0	1	1	0	0	1
Os08g0485600	Methyl-CpG DNA binding domain containing protein. (Os08t0485600-01),Methyl-CpG DNA binding domain containing protein. (Os08t0485600-02),Hypothetical conserved gene. (Os08t0485600-03),Hypothetical conserved gene. (Os08t0485600-04)	24090878	24099121		7	1	1	1	1	1	1	1
Os08g0485700	Methyl-CpG DNA binding domain containing protein. (Os08t0485700-01),Hypothetical conserved gene. (Os08t0485700-02)	24103067	24108660		7	1	1	1	1	1	1	1
Os08g0485800	Barwin-related endoglucanase domain containing protein. (Os08t0485800-01)	24108870	24110698		3	0	1	1	1	0	0	0
Os08g0485900	Haloacid dehalogenase-like hydrolase domain containing protein. (Os08t0485900-01)	24111549	24115178		6	1	1	1	1	0	1	1
Os08g0486000	Conserved hypothetical protein. (Os08t0486000-01)	24116950	24117473		1	1	0	0	0	0	0	0
Os08g0486100	Similar to Potential copper-transporting ATPase PAA1 (EC 3.6.3.4). (Os08t0486100-01)	24125060	24127265		7	1	1	1	1	1	1	1
Os08g0486200	Similar to Splicing factor SC35. (Os08t0486200-01),Similar to Splicing factor SC35. (Os08t0486200-02),Non-protein coding transcript. (Os08t0486200-03)	24128161	24131297		7	1	1	1	1	1	1	1
Os08g0486233	Non-protein coding transcript. (Os08t0486233-00)	24132084	24132650		NA	NA	NA	NA	NA	NA	NA	NA
Os08g0486266	Non-protein coding transcript. (Os08t0486266-01)	24134150	24137485		NA	NA	NA	NA	NA	NA	NA	NA
Os08g0486300	Myb transcription factor domain containing protein. (Os08t0486300-00)	24139713	24141223		2	0	0	0	0	1	0	1
Os08g0486500	Conserved hypothetical protein. (Os08t0486500-01)	24148603	24158783		3	1	0	1	0	0	1	0
Os08g0486700	Conserved hypothetical protein. (Os08t0486700-01)	24161716	24162604		5	1	0	1	1	1	0	1
Os08g0486800	Conserved hypothetical protein. (Os08t0486800-01)	24165071	24165578		NA	NA	NA	NA	NA	NA	NA	NA
Os08g0486801	Non-protein coding transcript. (Os08t0486801-01)	24163186	24164617		NA	NA	NA	NA	NA	NA	NA	NA
Os08g0487000	Hypothetical conserved gene. (Os08t0487000-01),Conserved hypothetical protein. (Os08t0487000-02)	24167628	24170996		7	1	1	1	1	1	1	1
Os08g0487100	Similar to BZIP transcription factor BZI-2. (Os08t0487100-01)	24171106	24172740		2	1	0	0	0	0	0	1
Os08g0487500	Zinc finger; RING/FYVE/PHD-type domain containing protein. (Os08t0487500-01)	24201056	24202255		7	1	1	1	1	1	1	1
Os08g0487700	Similar to TA1 protein (Fragment). (Os08t0487700-00)	24209903	24211911		7	1	1	1	1	1	1	1
Os08g0487800	Similar to Heat-shock protein precursor. (Os08t0487800-01)	24212867	24217493		7	1	1	1	1	1	1	1
Os08g0487900	Esterase/lipase/thioesterase domain containing protein. (Os08t0487900-01)	24217934	24222709		5	0	1	1	1	1	0	1
Os08g0488100	Similar to cortical cell-delineating protein. (Os08t0488100-00)	24226165	24226514		1	1	0	0	0	0	0	0
Os08g0488400	Similar to H0212B02.10 protein. (Os08t0488400-00)	24231235	24232701		1	0	0	0	0	1	0	0
Os08g0488700	Hypothetical conserved gene. (Os08t0488700-00)	24244817	24246307		6	1	1	1	1	0	1	1
Os08g0488800	Hypothetical conserved gene. (Os08t0488800-00)	24246669	24247936		6	1	1	1	1	0	1	1
Os08g0489100	Hypothetical conserved gene. (Os08t0489100-00)	24255792	24257183		6	1	1	1	1	1	0	1
Os08g0489300	Methyladenine glycosylase domain containing protein. (Os08t0489300-01),DNA-3-methyladenine glycosidase I-like protein. (Os08t0489300-02),DNA-3-methyladenine glycosidase I-like protein. (Os08t0489300-03)	24274678	24277319		6	0	1	1	1	1	1	1
Os08g0489800	Phosphatidylinositol 3- and 4-kinase; catalytic domain containing protein. (Os08t0489800-01)	24292447	24298505		2	0	0	1	1	0	0	0
Os08g0490000	Helix-loop-helix DNA-binding domain containing protein. (Os08t0490000-01),Similar to Transcription factor BIM2. (Os08t0490000-02)	24310417	24316657		7	1	1	1	1	1	1	1
Os08g0490100	Similar to PBF protein. (Os08t0490100-01)	24320681	24321941		7	1	1	1	1	1	1	1
Os08g0490300	RNA recognition motif; glycine rich protein domain containing protein. (Os08t0490300-01)	24326319	24330117		7	1	1	1	1	1	1	1
Os08g0490400	Hypothetical gene. (Os08t0490400-00)	24333043	24333641		2	0	0	1	1	0	0	0
Os08g0490600	FAS1 domain domain containing protein. (Os08t0490600-01)	24341050	24341837		6	1	0	1	1	1	1	1
Os08g0490700	Conserved hypothetical protein. (Os08t0490700-01),Conserved hypothetical protein. (Os08t0490700-02)	24342963	24344537		2	0	0	1	1	0	0	0
Os08g0490800	Similar to Histone H2B. (Os08t0490800-00)	24346191	24346499		0	0	0	0	0	0	0	0
Os08g0490900	Similar to Histone H2B.2. (Os08t0490900-00)	24349233	24350052		7	1	1	1	1	1	1	1
Os08g0491000	Hypothetical conserved gene. (Os08t0491000-01)	24351169	24353102		7	1	1	1	1	1	1	1
Os08g0491100	Conserved hypothetical protein. (Os08t0491100-01)	24355790	24358363		7	1	1	1	1	1	1	1
Os08g0491200	Serine/threonine protein kinase domain containing protein. (Os08t0491200-01)	24362045	24365408		7	1	1	1	1	1	1	1
Os08g0491400	Interferon-related developmental regulator domain containing protein. (Os08t0491400-01)	24370865	24372382		0	0	0	0	0	0	0	0
Os08g0491700	Putative zinc finger CCCH domain-containing protein 57. (Os08t0491700-00)	24380190	24382719		0	0	0	0	0	0	0	0
Os08g0492000	Similar to Glutathione transporter. (Os08t0492000-01)	24399150	24402821		6	0	1	1	1	1	1	1
Os08g0492100	Paraneoplastic encephalomyelitis antigen family protein. (Os08t0492100-01),Hypothetical conserved gene. (Os08t0492100-02)	24401350	24406749		7	1	1	1	1	1	1	1
Os08g0492400	Similar to predicted protein. (Os08t0492400-01)	24414035	24420298		7	1	1	1	1	1	1	1
Os08g0492500	Zinc finger; RING/FYVE/PHD-type domain containing protein. (Os08t0492500-01)	24424043	24425033		7	1	1	1	1	1	1	1
Os08g0492600	Hypothetical conserved gene. (Os08t0492600-00)	24424382	24425077		7	1	1	1	1	1	1	1
Os08g0493100	Cyclin-like F-box domain containing protein. (Os08t0493100-01),Cyclin-like F-box domain containing protein. (Os08t0493100-02)	24439732	24443845		1	0	0	1	0	0	0	0
Os08g0493500	Hypothetical conserved gene. (Os08t0493500-00)	24455374	24457676		NA	NA	NA	NA	NA	NA	NA	NA
Os08g0493800	Protein kinase; core domain containing protein. (Os08t0493800-01)	24467097	24470012		1	0	0	0	0	1	0	0
Os08g0493900	WD40 repeat-like domain containing protein. (Os08t0493900-01),WD40 repeat-like domain containing protein. (Os08t0493900-02)	24472375	24477119		7	1	1	1	1	1	1	1
Os08g0494000	Harpin-induced 1 domain containing protein. (Os08t0494000-01)	24477395	24478467		7	1	1	1	1	1	1	1
Os08g0494100	Similar to predicted protein. (Os08t0494100-00)	24481684	24481951		2	0	0	1	1	0	0	0
Os08g0494200	Conserved hypothetical protein. (Os08t0494200-01)	24482216	24494491		6	1	1	1	1	1	1	0
Os08g0494300	Copine domain containing protein. (Os08t0494300-01)	24485944	24489329		5	1	0	1	1	1	1	0
Os08g0494350	Hypothetical conserved gene. (Os08t0494350-00)	24490191	24491879		7	1	1	1	1	1	1	1
Os08g0494400	Conserved hypothetical protein. (Os08t0494400-01)	24495728	24500611		7	1	1	1	1	1	1	1
Os08g0494501	Hypothetical conserved gene. (Os08t0494501-00)	24500735	24503729		0	0	0	0	0	0	0	0
Os08g0495200	Hypothetical conserved gene. (Os08t0495200-00)	24536633	24538893		0	0	0	0	0	0	0	0
Os08g0495300	Similar to cDNA clone:J013000K10; full insert sequence. (Os08t0495300-01)	24540218	24544565		5	1	1	1	1	0	1	0
Os08g0495500	Kelch related domain containing protein. (Os08t0495500-01)	24552447	24555898		7	1	1	1	1	1	1	1
Os08g0495800	Raffinose synthase family protein. (Os08t0495800-01),Similar to alkaline alpha galactosidase 3. (Os08t0495800-02)	24563227	24567504		7	1	1	1	1	1	1	1
Os08g0496000	Cytochrome oxidase assembly family protein. (Os08t0496000-01)	24570387	24574048		7	1	1	1	1	1	1	1
Os08g0496100	Hypothetical conserved gene. (Os08t0496100-00)	24580205	24580919		4	1	0	1	1	0	1	0
Os08g0496200	Similar to Glycosyl transferase-like protein (Fragment). (Os08t0496200-00)	24583328	24587047	Maize homolog is reported in the list of Wright et al.	4	1	0	1	1	0	1	0
Os08g0496400	Conserved hypothetical protein. (Os08t0496400-01)	24591955	24602966		2	0	0	0	1	0	0	1
Os08g0496500	Histone-fold domain containing protein. (Os08t0496500-01)	24605603	24606564		7	1	1	1	1	1	1	1
Os08g0496600	Hypothetical conserved gene. (Os08t0496600-00)	24608815	24609549		4	1	0	0	1	1	0	1
Os08g0496800	Similar to RAFTIN1a protein (RAFTIN1a anther protein). (Os08t0496800-01)	24621266	24622893		2	0	0	1	1	0	0	0
Os08g0496900	Nonaspanin (TM9SF) family protein. (Os08t0496900-01)	24625691	24630174		7	1	1	1	1	1	1	1
Os08g0497300	Cellular retinaldehyde binding/alpha-tocopherol transport family protein. (Os08t0497300-01),Similar to SEC14 cytosolic factor (Secretion factor 14) family protein (Fragment). (Os08t0497300-02),Similar to phosphatidylinositol transporter/ transporter. (Os08t0497300-03)	24648898	24653796		6	1	0	1	1	1	1	1
Os08g0497600	WD40 repeat-like domain containing protein. (Os08t0497600-01)	24663644	24667361		7	1	1	1	1	1	1	1
Os08g0497900	Conserved hypothetical protein. (Os08t0497900-01)	24669340	24671700		7	1	1	1	1	1	1	1
Os08g0498100	Similar to Caffeoyl-CoA O-methyltransferase 2 (EC 2.1.1.104) (Trans-caffeoyl-CoA 3-O-methyltransferase 2) (CCoAMT-2) (CCoAOMT-2). (Os08t0498100-01),Similar to Caffeoyl-CoA O-methyltransferase 2 (EC 2.1.1.104) (Trans-caffeoyl-CoA 3-O-methyltransferase 2) (CCoAMT-2) (CCoAOMT-2). (Os08t0498100-02)	24674618	24675913		7	1	1	1	1	1	1	1
Os08g0498400	Similar to Caffeoyl-CoA 3-O-methyltransferase (Fragment). (Os08t0498400-01),Similar to Caffeoyl-CoA O-methyltransferase (Fragment). (Os08t0498400-02)	24681310	24685530		7	1	1	1	1	1	1	1
Os08g0498600	Similar to Caffeoyl-CoA 3-O-methyltransferase (Fragment). (Os08t0498600-01)	24685696	24694592		NA	NA	NA	NA	NA	NA	NA	NA
Os08g0499000	Conserved hypothetical protein. (Os08t0499000-01)	24709385	24710833		7	1	1	1	1	1	1	1
Os08g0499100	ATPase; AAA+ type; core domain containing protein. (Os08t0499100-01)	24721508	24725197		6	1	0	1	1	1	1	1
Os08g0499200	Similar to Chloride channel protein CLC-f (AtCLC-f). Splice isoform 2. (Os08t0499200-01)	24727015	24733621		7	1	1	1	1	1	1	1
Os08g0499250	Hypothetical conserved gene. (Os08t0499250-00)	24733116	24733376		7	1	1	1	1	1	1	1
Os08g0499300	WRKY transcription factor 30. (Os08t0499300-01),Similar to WRKY transcription factor 30. (Os08t0499300-02)	24733937	24737837		6	1	0	1	1	1	1	1
Os08g0499400	Conserved hypothetical protein. (Os08t0499400-01)	24745084	24746345		2	1	0	0	0	1	0	0
Os08g0499532	Conserved hypothetical protein. (Os08t0499532-01)	24749248	24753412		7	1	1	1	1	1	1	1
Os08g0499700	Similar to Pherophorin-S precursor. (Os08t0499700-01),Similar to Pherophorin-S precursor. (Os08t0499700-02)	24753813	24759281		5	1	0	1	1	1	1	0
Os08g0499800	Pentatricopeptide repeat domain containing protein. (Os08t0499800-01)	24761135	24764288		7	1	1	1	1	1	1	1
Os08g0499900	Leucine-rich repeat; cysteine-containing containing protein. (Os08t0499900-01)	24765588	24768372		7	1	1	1	1	1	1	1
Os08g0500000	Similar to COP9 signalosome complex subunit 6a (Signalosome subunit 6a) (Fragments). (Os08t0500000-01)	24769241	24772534		7	1	1	1	1	1	1	1
Os08g0500100	Similar to Peroxisomal targeting signal 1 receptor short form. (Os08t0500100-01),Similar to Peroxisomal targeting sequence 1 receptor (Fragment). (Os08t0500100-02)	24773291	24782490		7	1	1	1	1	1	1	1
Os08g0500200	Conserved hypothetical protein. (Os08t0500200-01),Similar to predicted protein. (Os08t0500200-02)	24783692	24786904		7	1	1	1	1	1	1	1
Os08g0500300	Protein phosphatase 2C domain containing protein. (Os08t0500300-01),Similar to catalytic/ protein phosphatase type 2C. (Os08t0500300-02)	24788147	24792617		7	1	1	1	1	1	1	1
Os08g0500400	Conserved hypothetical protein. (Os08t0500400-01)	24792221	24792808		7	1	1	1	1	1	1	1
Os08g0500500	Conserved hypothetical protein. (Os08t0500500-01)	24800563	24803648		7	1	1	1	1	1	1	1
Os08g0500600	Pentatricopeptide repeat domain containing protein. (Os08t0500600-01)	24804345	24806131		2	1	0	0	1	0	0	0
Os08g0500700	Similar to Heat shock protein 82. (Os08t0500700-01)	24807208	24811189		7	1	1	1	1	1	1	1
Os08g0500800	WLM domain containing protein. (Os08t0500800-01)	24814953	24819223		7	1	1	1	1	1	1	1
Os08g0500900	Similar to Phosphoribosylglycinamide formyltransferase; chloroplast precursor (EC 2.1.2.2) (GART) (GAR transformylase) (5'-phosphoribosylglycinamide transformylase). (Os08t0500900-01)	24819597	24822108		7	1	1	1	1	1	1	1
Os08g0501000	Hypothetical conserved gene. (Os08t0501000-00)	24822915	24826366		0	0	0	0	0	0	0	0
Os08g0501132	Similar to glycinamide ribonucleotide transformylase. (Os08t0501132-00)	24836447	24837819		0	0	0	0	0	0	0	0
Os08g0501200	Hypothetical conserved gene. (Os08t0501200-00)	24838059	24842928		0	0	0	0	0	0	0	0
Os08g0501300	Conserved hypothetical protein. (Os08t0501300-01)	24850335	24850918		7	1	1	1	1	1	1	1
Os08g0501500	Similar to cDNA clone:J013100G02; full insert sequence. (Os08t0501500-00)	24855579	24856797		7	1	1	1	1	1	1	1
Os08g0501600	Hypothetical conserved gene. (Os08t0501600-00)	24861176	24863750		0	0	0	0	0	0	0	0
Os08g0501700	Serine/threonine protein kinase-related domain containing protein. (Os08t0501700-01)	24868315	24873991		2	0	0	1	0	0	0	1
Os08g0501900	Non-protein coding transcript. (Os08t0501900-01)	24883781	24884412		NA	NA	NA	NA	NA	NA	NA	NA
Os08g0502000	Conserved hypothetical protein. (Os08t0502000-01)	24888582	24895043		4	1	0	1	1	0	1	0
Os08g0502101	Hypothetical gene. (Os08t0502101-01)	24888789	24889900		5	1	0	1	1	0	1	1
Os08g0502400	FAS1 domain domain containing protein. (Os08t0502400-01)	24906386	24908329		6	1	0	1	1	1	1	1
Os08g0502600	EF hand domain containing protein. (Os08t0502600-01)	24915224	24915799		3	1	0	0	1	0	1	0
Os08g0502700	Pyridoxal phosphate-dependent transferase; major region; subdomain 1 domain containing protein. (Os08t0502700-01),Pyridoxal phosphate-dependent transferase; major region; subdomain 1 domain containing protein. (Os08t0502700-02),Similar to serine--glyoxylate aminotransferase. (Os08t0502700-03)	24916148	24918860		7	1	1	1	1	1	1	1
Os08g0502800	SWIB/MDM2 domain containing protein. (Os08t0502800-01)	24925695	24930089		7	1	1	1	1	1	1	1
Os08g0503000	Conserved hypothetical protein. (Os08t0503000-01)	24942290	24943664		6	1	0	1	1	1	1	1
Os08g0503200	PLC-like phosphodiesterase; TIM beta/alpha-barrel domain domain containing protein. (Os08t0503200-01)	24953946	24960048		7	1	1	1	1	1	1	1
Os08g0503300	Hypothetical conserved gene. (Os08t0503300-00)	24951941	24960492		0	0	0	0	0	0	0	0
Os08g0503600	Conserved hypothetical protein. (Os08t0503600-01)	24970932	24974559		7	1	1	1	1	1	1	1
Os08g0503700	Sodium/sulphate symporter family protein. (Os08t0503700-01),Sodium/sulphate symporter family protein. (Os08t0503700-02)	24971316	24974257		7	1	1	1	1	1	1	1
Os08g0503800	Similar to Beta-(1;2)-xylosyltransferase (EC 2.4.2.38). (Os08t0503800-01)	24975778	24979881		7	1	1	1	1	1	1	1
Os08g0504000	Similar to WIP5 protein. (Os08t0504000-01)	24993373	24996964		1	1	0	0	0	0	0	0

[truncated: 3 more sheets: I01chr6, IJ01chr02, JJ01chr03]
